# Supplementary material for: Untargeted Metabolomic Profiling, Multivariate Analysis and Biological Evaluation of the True Mangrove (Rhizophora mucronata Lam.)
Source: Antioxidants (Basel). 2019 Oct 16;8(10):489. doi: 10.3390/antiox8100489 (PMC6827162; doi:10.3390/antiox8100489)
Supplement: Supplementary file 1 [file antioxidants-08-00489-s001.zip › Table S1.xlsx]

## Sheet: dataset
Compound	Class	Sub-class	RLM_1-r001	RLM_1-r002	RLM_1-r003	RRM_2-r001	RRM_2-r002	RRM_2-r003	RTM_3-r001	RTM_3-r002	RTM_3-r003	RFM_4-r001	RFM_4-r002	RFM_4-r003	RLD_5-r001	RLD_5-r002	RLD_5-r003	RRD_6-r001	RRD_6-r002	RRD_6-r003	RTD_7-r001	RTD_7-r002	RTD_7-r003	RFD_8-r001	RFD_8-r002	RFD_8-r003	RLA_9-r001	RLA_9-r002	RLA_9-r003	RRA_10-r001	RRA_10-r002	RRA_10-r003	RTA_11-r001	RTA_11-r002	RTA_11-r003	RFA_12-r001	RFA_12-r002	RFA_12-r003	RLE_13-r001	RLE_13-r002	RLE_13-r003	RRE_14-r001	RRE_14-r002	RRE_14-r003	RTE_15-r001	RTE_15-r002	RTE_15-r003	RFE_16-r001	RFE_16-r002
Pelargonidin 3,5-O-diglucoside	Flavonoids	Anthocyanins	12300476	11970929	115046	202080	171674	175668	923846	894563	894563	1707251	1694724	1683249	8757787	8590228	9129393	143053	127268	135148	356711	355580	351313	933029	960012	920750	1601175	1587616	1508184	911720	943043	966106	395895	396202	385705	549859	539323	534047	16396796	588705	741460	1	1	1	439745	411477	418566	159688	157663
Pelargonidin 3-O-rutinoside	Flavonoids	Anthocyanins	1241410	1397779	1300351	4263369	4415706	4426937	2939966	2952632	2952632	1929969	1739385	1823653	1448107	1337374	924121	24764296	2305717	23277716	1869351	1852728	1766468	2665062	2704166	2720937	201980	195318	169828	629310	373519	1927092	3158095	2613021	2835374	659415	803168	860271	4799469	5894299	5072169	124874	225380	269230	1	1	1	772353	806686
Delphinidin 3-O-glucoside	Flavonoids	Anthocyanins	881642	967901	5412717	408208	390010	386186	559022	543348	543348	3305704	3122059	3266191	695096	3177655	3184974	2466187	283341	275289	1378294	1335005	310180	521534	542342	4002513	173634	247686	268391	1580688	1488835	1547465	237141	255561	110138	158863	171055	163482	8037486	8507250	8563612	710572	1211675	1412986	1614065	1872914	1544958	343994	341731
Delphinidin 3,5-O-diglucoside	Flavonoids	Anthocyanins	53434916	51634568	50664216	949220	889293	840447	4021824	4014972	4014972	6067511	6152487	6042523	39398656	38510400	39772008	695263	646887	647199	3337039	3276764	3098931	3178099	3250782	3154417	513227	497013	155980	668161	720500	639179	772404	731162	763194	1256952	1237504	1217601	27214704	27549576	27477536	1	1	176196	2266094	2239763	2256785	343289	370765
Peonidin	Flavonoids	Anthocyanins	1800186	9625198	5600507	1	6017322	6085874	1	2686500	2686500	3700005	4643805	4765390	1998581	3115243	3145929	8233093	8267785	8400850	3106998	2974177	2994497	5978382	1282176	1434783	3856643	3838757	3877891	1	12321199	11418336	749632	1909760	1675605	601520	793230	748531	896282	2520727	984918	16069737	18237264	1	5738259	6220489	5375829	1	8173673
Delphinidin 3-O-arabinoside	Flavonoids	Anthocyanins	2920919	2749565	2725370	1741302	1669823	1	1175807	1060229	1060229	609687	560648	552232	1139190	412455	2186411	602192	579610	595460	505551	500089	501829	444272	468175	461651	1215111	1203163	1169605	855339	178057	916534	1	1	1	697772	692873	666163	945102	436797	1135696	6358464	6429760	6121228	3757143	1	1343684	696414	120794
Cyanidin 3-O-glucoside	Flavonoids	Anthocyanins	1453077	1492880	1795801	343967	462591	327339	701831	628178	628178	333043	655680	321368	1515891	648765	1453856	555439	544336	530523	155419	158215	165686	677507	925276	920983	2961700	2914074	3068847	661542	1	623328	118999	101772	111108	462507	473275	461944	555679	584344	579479	1	215733	240348	455073	421975	396752	1	96626
Malvidin 3-O-(6''-acetyl-galactoside)	Flavonoids	Anthocyanins	266273	270780	267912	1	1	1	1	1	1	1	1	1	242642	238032	240469	1	1	1	1	1	1	1	1	1	259200	1	267785	1	1	1	1	1	1	173593	171217	155312	1	1	1	1	1	1	1	1	1	1	1
Delphinidin 3-O-rutinoside	Flavonoids	Anthocyanins	19616160	18905800	18178734	6703471	7258460	6954078	7081692	7907704	7907704	8622142	12335385	10453049	14535752	13478721	14270651	8597856	8870771	9168486	10038321	9872394	9199433	4536659	15866286	4132750	13137588	13827206	14436690	6721932	6694628	6682958	10570130	10466685	10426149	10754091	10850791	10682731	16641736	16679959	17045306	19745734	19346110	18586240	3272816	4202492	17142724	11346619	10770144
Malvidin 3,5-O-diglucoside	Flavonoids	Anthocyanins	3213889	2955896	3123110	1	1	1	8103702	7584427	7584427	481591	513594	3846537	5356290	5374018	5212293	4612929	4100896	3605636	7950316	7473013	7157650	1	1	1	1549191	1737846	1708157	304884	376793	309729	1231336	1170761	1153765	541745	551256	533627	1	1	1	1	1	1	480833	494889	447609	97299	263271
Cyanidin 3-O-xyloside	Flavonoids	Anthocyanins	191287	834694	193710	601636	608826	621357	829742	801968	801968	193947	199633	154455	215273	164195	197066	193546	192076	197688	1026337	976618	989963	189357	197222	186430	568736	571156	568208	167125	168337	185879	244567	235503	232115	1000343	1	351164	264183	260707	1	1	224486	301352	1132837	1081412	1076419	5648074	5380810
Delphinidin 3-O-sambubioside	Flavonoids	Anthocyanins	39085236	21884788	22052846	22081988	21516884	21015250	911447	881821	881821	5500438	5557521	5447858	2866762	2789855	2748379	27051790	26547422	25399800	17534884	27892620	17982180	9176816	9171151	9061316	17328772	16940176	23814988	27184486	30899788	27862860	64374104	63123932	64169004	847811	808922	795755	3307650	3476983	3563280	1	1	1	38265764	57820348	37752456	3389352	4049968
Pelargonidin	Flavonoids	Anthocyanins	389279	342250	326982	7545205	7658136	7497003	6361806	6215760	6215760	289546	725668	274120	401185	398382	1062611	10287450	10279790	10494821	7459194	7373622	7237342	4253234	4386084	4485617	1984003	1988938	1990453	10736287	10926943	11581663	6452128	6644514	6193924	1595465	1174367	1798235	746239	804394	798949	25939764	29275104	31981200	2314843	2278498	2233873	11177948	12532545
Vitisin A	Flavonoids	Anthocyanins	1264022	1317461	1334545	2202093	2043894	2152827	935934	931536	931536	1	1	1	1006986	1	861978	1015293	992720	1008524	528933	501521	491456	1	1	1	1	1	1	1920173	1953076	999143	2578485	2683465	2631492	386952	376583	346355	7119764	5579179	6018525	1	1	1	13733389	13472749	13599571	149598	1
Cyanidin 3-O-sambubioside	Flavonoids	Anthocyanins	6564064	3009437	2889243	2851672	2765637	2789612	437848	379831	379831	240924	245576	246240	4355055	3965800	4455712	2581170	2539741	2328289	1194957	1146502	1161623	256578	216143	230575	354898	347341	689749	922104	938396	937129	1	1465192	1419355	351061	336824	319925	18628444	18278296	18623956	1	1	1	480715	1680094	443857	1080895	1251311
Delphinidin 3-O-glucosyl-glucoside	Flavonoids	Anthocyanins	53434916	51634568	50664216	949220	889293	840447	4021824	4014972	4014972	6067511	6152487	6042523	39398656	38510400	39772008	695263	646887	647199	3337039	3276764	3098931	3178099	3250782	3154417	513227	497013	155980	668161	720500	639179	772404	731162	763194	1256952	1237504	1217601	27214704	27549576	27477536	1	1	176196	2266094	2239763	2256785	343289	370765
Cyanidin 3-O-(6''-p-coumaroyl-glucoside)	Flavonoids	Anthocyanins	30099208	31349228	29277952	27098812	26173526	26298944	18009884	16425400	16425400	5149787	5216037	5099039	24108474	23251180	22302908	21875296	21177106	20430764	22816442	24209912	22671490	8175933	8187938	8093803	17594900	17963532	18135164	23526136	22871670	22163508	26733112	26461222	53297448	219291	212996	198460	6613637	7559819	7690269	114796	171544	194104	30032656	25685684	29426836	2303438	2612732
Delphinidin 3-O-(6''-acetyl-glucoside)	Flavonoids	Anthocyanins	314387	310985	317783	3373198	3444443	4052141	346480	322583	322583	103591	93316	103333	345945	1	346351	257684	263969	225955	299368	291071	288071	149254	155239	149554	347986	338789	348016	117266	125315	1	1	170702	153915	224162	224293	214304	143307	138499	155820	1	1	81911	435196	411872	401038	90253	109470
Pelargonidin 3-O-arabinoside	Flavonoids	Anthocyanins	4186837	3894944	3953153	1047535	2886117	2926816	845159	807427	807427	2745440	2735771	2139211	2924908	2952037	2863169	250489	255512	3262615	831434	769865	802425	4214295	4348094	4131055	280226	298251	309705	789510	772397	745534	756851	748093	722513	11526613	11445631	11470041	7285810	7769955	7902848	379613	522065	578454	1767185	1833950	1794013	1172645	1212275
Cyanidin 3-O-sophoroside	Flavonoids	Anthocyanins	19616160	18905800	18178734	6703471	7258460	6954078	7081692	7907704	7907704	8622142	12335385	10453049	14535752	13478721	14270651	8597856	8870771	9168486	10038321	9872394	9199433	4536659	15866286	4132750	13137588	13827206	14436690	6721932	6694628	6682958	10570130	10466685	10426149	10754091	10850791	10682731	16641736	16679959	17045306	19745734	19346110	18586240	3272816	4202492	17142724	11346619	10770144
Malvidin 3-O-(6''-p-coumaroyl-glucoside)	Flavonoids	Anthocyanins	1	1	1	1	1	1	234516	216277	216277	405681	519743	376244	152289	1	144972	1	201259	1	218479	200813	193940	858854	911031	930995	1	1	1	281504	270041	285042	1	1	1	1284743	1290608	1244715	1	1	1	1	1	1	917457	892399	860661	1	642920
Petunidin 3-O-galactoside	Flavonoids	Anthocyanins	1	1	1	1	1	301150	237876	240018	240018	1	1	1	368699	121382	125652	1	1	1	205387	205800	204717	1	1	1	1	1	1	1	1	1	1	1	1	1116519	239248	1034358	1	161726	147429	1	1	1	1	1	1	1	1
Cyanidin 3-O-(6''-caffeoyl-glucoside)	Flavonoids	Anthocyanins	1475896	1628548	1551630	1058644	1440524	1454166	2208716	1831226	1831226	2989629	1	2927886	1250004	980643	1221022	4671225	4717607	4904912	2688996	2510456	2579355	2442360	2469064	2479192	6991198	7423191	7725628	3518709	3588944	3337828	4461564	4519001	4347182	2987679	3014995	2942870	795074	847757	861049	10385011	10184830	9800891	3842088	13300272	2214015	5980632	5672686
Cyanidin 3-O-arabinoside	Flavonoids	Anthocyanins	191287	834694	193710	601636	608826	621357	829742	801968	801968	193947	199633	154455	215273	164195	197066	193546	192076	197688	1026337	976618	989963	189357	197222	186430	568736	571156	568208	167125	168337	185879	244567	235503	232115	1000343	1	351164	264183	260707	1	1	224486	301352	1132837	1081412	1076419	5648074	5380810
Cyanidin 3-O-(6''-acetyl-galactoside)	Flavonoids	Anthocyanins	1	1	1	1	1	1	1	1	1	1	1	1	2055499	1	1	1	1	1	1	1	1	1	1	1	4372146	5059659	4351810	1	1	1	1	1	1	1909138	1	1	1	1	1	1	1	1	1	1	1	883351	904504
Cyanidin	Flavonoids	Anthocyanins	1458556	1331436	1039736	33263674	33165726	33533788	1630717	1595037	1595037	1	486186	545765	795343	805313	777807	3309762	3348331	3435428	796875	660873	753474	3167970	204681	217425	1003287	921431	1030860	1564896	1567633	1691768	1062805	1055647	899952	4194636	3761405	4069675	2347092	2510782	2492312	16284503	14208230	14456417	1082082	1036533	1008703	9534526	1814576
Cyanidin 3-O-(6''-malonyl-3''-glucosyl-glucoside)	Flavonoids	Anthocyanins	1	259850	325977	276195	239758	226500	1	2873944	2873944	362262	367620	367180	583049	543532	599148	242318	239101	200455	100186	116055	151399	1	1	1	133015	139944	128529	287654	220193	278578	1	1	1	1	1	1	382952	1	202175	1	1	1	4435428	5016214	5118035	1	1
Cyanidin 3-O-rutinoside	Flavonoids	Anthocyanins	1569108	1370239	23849416	26420300	25385524	25434840	22454772	20857020	20857020	476002	462858	476629	1587338	17517108	1475414	929039	904499	898292	803020	794392	22385984	451196	7983836	8172458	1	1	1	23234386	22570332	21890856	26408218	26131528	25591148	982882	944398	921055	2999096	3279841	3336113	89882	166196	191528	11269934	11654925	11382121	197372	255559
Malvidin 3-O-glucoside	Flavonoids	Anthocyanins	6845083	1636335	1578522	968597	3667839	961894	1863957	1817594	1817594	5150615	2260394	2210833	1586719	1549292	1506713	1326551	2774670	2868734	1917029	1790188	1811928	7844124	3244716	8015669	10717819	10898662	10421474	519851	526989	561804	13326889	13689732	13173022	346341	483381	578874	279994	2039096	2067293	252658	703694	1031920	1420328	1434654	14215077	188373	201338
Pelargonidin 3-O-sambubioside	Flavonoids	Anthocyanins	276805	236494	462283	2459026	2552953	2541960	862178	633817	633817	531690	521836	535590	328539	319306	286121	2883839	2817355	2883872	620302	619144	647187	750411	758219	750663	244836	210997	239765	1522949	1516844	1398909	291744	280918	283683	1	1	1	202682	204002	212353	396154	677400	806098	1012130	943834	890319	291884	347672
Cyanidin 3,5-O-diglucoside	Flavonoids	Anthocyanins	19616160	18905800	18178734	6703471	7258460	6954078	7081692	7907704	7907704	8622142	12335385	10453049	14535752	13478721	14270651	8597856	8870771	9168486	10038321	9872394	9199433	4536659	15866286	4132750	13137588	13827206	14436690	6721932	6694628	6682958	10570130	10466685	10426149	10754091	10850791	10682731	16641736	16679959	17045306	19745734	19346110	18586240	3272816	4202492	17142724	11346619	10770144
Cyanidin 3-O-galactoside	Flavonoids	Anthocyanins	1453077	1492880	1	1	462591	1	1	1	1	333043	1	321368	1515891	1	1453856	555439	544336	530523	155419	158215	165686	1	925276	920983	2961700	2914074	3068847	661542	1	623328	1	1	1	462507	473275	461944	1	1	1	1	1	1	1	1	396752	1	1
Pelargonidin 3-O-(6''-malonyl-glucoside)	Flavonoids	Anthocyanins	2662965	2438002	2224120	3211638	3382070	3163099	1479960	1496632	1496632	158074	152900	185113	429955	416056	403044	3457539	3780562	3920118	832329	829116	823587	5186661	5046899	5218358	4458868	4926452	5151032	1927539	1845995	1925800	245382	236654	239921	1080211	1097804	1062769	6231491	7418806	7830681	7380895	7331326	7391401	973325	986254	954026	3635698	565986
Cyanidin 3-O-(6''-acetyl-glucoside)	Flavonoids	Anthocyanins	137988	132809	137298	246512	4134890	4247007	306809	286510	286510	276372	265224	272542	2055499	791828	769843	5538998	5572777	5589820	9703655	9817232	10060687	226720	234276	394218	4372146	5059659	4351810	4077473	3901307	4043872	10667980	10939056	10823989	1909138	430083	4612973	3070883	3315076	3222050	3824026	6023377	1	21985886	21142836	21317616	883351	904504
Petunidin 3-O-(6''-acetyl-glucoside)	Flavonoids	Anthocyanins	4231713	294313	289573	5063123	5127077	4771556	1151768	1170465	1170465	339968	341538	633575	1108478	1110084	1088505	150125	138063	137979	661930	674269	642231	1161738	1148649	1173950	2082404	2031253	2227516	3767553	3613077	1	199361	203913	205670	1	1	1	224068	213583	243509	155534	376314	460643	5357593	4874489	5169400	136352	266759
Pelargonidin 3-O-glucosyl-rutinoside	Flavonoids	Anthocyanins	226200	153788	191275	1	1	1	1	1	1	1	1	1	298525	260200	208811	1	1	1	1	1	1	1	1	1	1	1	1	1	1	1	1	1	1	1	1	1	1	1	88716	1	142613	201000	374867	368089	336420	1	1
Pelargonidin 3-O-glucoside	Flavonoids	Anthocyanins	494932	2389072	509470	738580	243262	734977	1069514	3542021	3542021	927798	1199425	822389	1916501	1871279	1857091	398020	399826	381451	2362440	2334347	344395	1579156	1556384	1306896	708110	581592	732255	1001600	319689	1048818	8456218	8031013	8357273	2597023	2603331	4115080	3209930	5754029	3446668	700853	432116	183339	12332318	11306277	11162129	458179	631758
Delphinidin 3-O-xyloside	Flavonoids	Anthocyanins	2920919	2749565	2725370	1741302	1669823	1	1175807	1060229	1060229	609687	560648	552232	1139190	412455	2186411	602192	579610	595460	505551	500089	501829	444272	468175	461651	1215111	1203163	1169605	855339	178057	916534	1	1	1	697772	692873	666163	945102	436797	1135696	6358464	6429760	6121228	3757143	1	1343684	696414	120794
Malvidin 3-O-galactoside	Flavonoids	Anthocyanins	1707425	1509257	1630493	1	1	1	2606263	2520418	2520418	2478562	3316870	3446434	962762	2556319	2551211	1	1	1	2346699	2353438	2260597	3231357	3292652	3374199	522270	508684	456103	1	1	1	1025507	1009313	992274	1	1	1	337876	421887	421360	1	1	1	3135200	2908599	3002390	1	1
Malvidin 3-O-(6''-caffeoyl-glucoside)	Flavonoids	Anthocyanins	1624252	1501043	1576079	1467398	1494384	1470121	3948222	3688060	3688060	1	1	1	2609836	2623698	2545681	1	1	1	3864473	3629095	3474149	1	1	1	553662	1089297	282868	153949	154323	163520	331039	291819	571136	555825	634106	647961	1	1	1	170284	357018	450299	969757	878908	855296	1	1
Cyanidin 3-O-glucosyl-rutinoside	Flavonoids	Anthocyanins	1148500	1059790	1010028	1	1	1	1	1	1	1	1	1	1028222	1063428	1042064	1	1	1	446223	478854	475763	1	1	1	1	1	1	1	1	1	1	1	1	1	1	1	1	1	1	1	1	1	383128	365634	363151	1	867117
Delphinidin 3-O-(6''-p-coumaroyl-glucoside)	Flavonoids	Anthocyanins	1475896	1628548	1551630	1058644	1440524	1454166	2208716	1831226	1831226	2989629	1	2927886	1250004	980643	1221022	4671225	4717607	4904912	2688996	2510456	2579355	2442360	2469064	2479192	6991198	7423191	7725628	3518709	3588944	3337828	4461564	4519001	4347182	2987679	3014995	2942870	795074	847757	861049	10385011	10184830	9800891	3842088	13300272	2214015	5980632	5672686
Delphinidin 3-O-feruloyl-glucoside	Flavonoids	Anthocyanins	748498	694968	681541	1	1	1	157469	128170	128170	1198190	1188714	1070939	665180	645227	612350	185298	179656	168362	263716	233308	225298	1	1	1	390451	387468	409776	1	1	195013	236061	239687	252222	1	1	1	1	1	1	1	112136	95168	1	129506	142919	1	1
Petunidin 3-O-glucoside	Flavonoids	Anthocyanins	468578	456960	451685	3683887	273268	301150	237876	240018	240018	147069	311591	140677	368699	121382	125652	584070	542471	592202	205387	205800	204717	555038	343589	1	281582	289495	276366	1917426	1967403	1940055	472846	510040	506042	1116519	239248	1034358	303095	161726	147429	155089	143285	541547	3499852	3463623	468896	1700676	1592984
Malvidin 3-O-arabinoside	Flavonoids	Anthocyanins	2818407	2870517	2826093	183140	172416	174375	357686	340447	340447	4789862	1399034	4561841	2347886	2298079	2459685	539973	506106	532481	7103571	278604	271572	5943220	1710808	1765675	6515689	6377399	6691173	335994	305471	338700	11776416	12374605	12030916	1568743	1600678	1594392	551188	574356	559289	116443	218948	287591	1	5408770	5574750	814499	3289423
Peonidin 3-O-glucoside	Flavonoids	Anthocyanins	2818407	2870517	2826093	183140	172416	174375	357686	340447	340447	4789862	1399034	4561841	2347886	2298079	2459685	539973	506106	532481	7103571	278604	271572	5943220	1710808	1765675	6515689	6377399	6691173	335994	305471	338700	11776416	12374605	12030916	1568743	1600678	1594392	551188	574356	559289	116443	218948	287591	1	5408770	5574750	814499	3289423
Malvidin 3-O-(6''-acetyl-glucoside)	Flavonoids	Anthocyanins	266273	270780	267912	11532188	11730147	11266379	1346825	1378873	1378873	7060545	7033193	6961991	242642	238032	240469	12742983	13758108	14187444	790453	781765	748413	18285484	17901094	18496156	259200	17691342	267785	14899290	419304	506445	11568499	11358644	371799	173593	171217	155312	21270106	25495856	26906224	24734588	361587	25165516	4493479	28794918	4118054	12548668	11387989
Petunidin 3-O-rutinoside	Flavonoids	Anthocyanins	1569108	1370239	23849416	26420300	25385524	25434840	22454772	20857020	20857020	476002	462858	476629	1587338	17517108	1475414	929039	904499	898292	803020	794392	22385984	451196	7983836	8172458	1	1	1	23234386	22570332	21890856	26408218	26131528	25591148	982882	944398	921055	2999096	3279841	3336113	89882	166196	191528	11269934	11654925	11382121	197372	255559
Pigment A	Flavonoids	Anthocyanins	12363270	11162242	11196709	10056129	10780660	10287906	990684	969834	969834	223739	6257512	6158493	10999025	11427817	12010399	217645	221129	220580	14917030	14769563	13845650	323052	326202	3294356	19172636	20027636	20911212	10132679	10198005	10122452	15607480	15400964	15302576	15799954	15930759	203303	27300810	822906	27569362	1	154639	181352	1551924	1544109	1454906	16880660	388280
Pelargonidin 3-O-sophoroside	Flavonoids	Anthocyanins	1569108	1370239	23849416	26420300	25385524	25434840	22454772	20857020	20857020	476002	462858	476629	1587338	17517108	1475414	929039	904499	898292	803020	794392	22385984	451196	7983836	8172458	1	1	1	23234386	22570332	21890856	26408218	26131528	25591148	982882	944398	921055	2999096	3279841	3336113	89882	166196	191528	11269934	11654925	11382121	197372	255559
Cyanidin 3-O-xylosyl-rutinoside	Flavonoids	Anthocyanins	1	1	1	1	1	1	1	1	1	1	1	1	185189	166474	161225	1	1	1	1	1	1	1	1	1	1	1	1	1	1	1	1	1	1	1	1	1	1	117234	1	1	138912	116986	118188	114191	107857	1	1
Petunidin 3-O-rhamnoside	Flavonoids	Anthocyanins	1021698	1	958272	1355619	1299687	1367662	855583	873635	873635	2486630	418707	2407496	11280226	11596355	945962	392675	1085195	398309	792041	745720	1104177	2963792	3097022	3030220	367187	376093	421631	2078518	2014772	1982992	3999094	3639333	3814593	3899667	3879652	3937325	4307463	4511164	4483911	3876772	244488	516046	2127179	2019061	1900701	157035	2235516
Petunidin 3-O-arabinoside	Flavonoids	Anthocyanins	1453077	1492880	1795801	343967	462591	327339	701831	628178	628178	333043	655680	321368	1515891	648765	1453856	555439	544336	530523	155419	158215	165686	677507	925276	920983	2961700	2914074	3068847	661542	1	623328	118999	101772	111108	462507	473275	461944	555679	584344	579479	1	215733	240348	455073	421975	396752	1	96626
Delphinidin 3-O-galactoside	Flavonoids	Anthocyanins	881642	967901	1	1	1	1	1	1	1	3305704	3122059	3266191	695096	1	1	2466187	1	1	1378294	1335005	1	521534	542342	4002513	173634	247686	268391	1580688	1488835	1547465	237141	255561	110138	158863	171055	163482	1	1	1	710572	1211675	1412986	1	1	1	343994	341731
Peonidin 3-O-(6''-acetyl-glucoside)	Flavonoids	Anthocyanins	2042011	2034229	2033279	399135	230694	186940	24309300	25692690	25692690	487384	1	472566	1990881	1972798	1972888	234875	498453	202392	1190474	33723108	32886020	268480	511577	499563	1235710	1228879	1168604	495557	154815	168046	8891404	8923273	8715355	209355	209424	214326	282432	1505778	401456	728683	1373081	1607276	11583695	1	10322355	230609	333428
Petunidin 3,5-O-diglucoside	Flavonoids	Anthocyanins	984937	917515	899228	1	1	1	1509605	1422821	1422821	655999	445375	430651	1008289	1077602	942696	1	1	1	1245831	1083721	1071477	1	1	1	429410	484474	444228	1	1	1	338000	342575	354547	1	1	1	78479	84330	89354	1	1	1	118447	129506	142153	197054	221091
Peonidin 3-O-(6''-p-coumaroyl-glucoside)	Flavonoids	Anthocyanins	12363270	11162242	11196709	10056129	10780660	10287906	990684	969834	969834	223739	6257512	6158493	10999025	11427817	12010399	217645	221129	220580	14917030	14769563	13845650	323052	326202	3294356	19172636	20027636	20911212	10132679	10198005	10122452	15607480	15400964	15302576	15799954	15930759	203303	27300810	822906	27569362	1	154639	181352	1551924	1544109	1454906	16880660	388280
Peonidin 3-O-arabinoside	Flavonoids	Anthocyanins	1453077	1492880	1795801	343967	462591	327339	701831	628178	628178	333043	655680	321368	1515891	648765	1453856	555439	544336	530523	155419	158215	165686	677507	925276	920983	2961700	2914074	3068847	661542	1	623328	118999	101772	111108	462507	473275	461944	555679	584344	579479	1	215733	240348	455073	421975	396752	1	96626
Pelargonidin 3-O-(6''-succinyl-glucoside)	Flavonoids	Anthocyanins	789300	741067	733054	1663269	1681406	1567843	5544767	5636267	5636267	530397	2424056	2284813	1741612	744261	4640134	3061986	3114199	3201891	187094	3691841	308749	450910	321584	454552	1	1	1	508397	231356	517439	2548665	2401351	2473263	207087	1	203710	410503	411762	423854	1	128761	169743	2205273	1988577	1978717	1	1
Cyanidin 3-O-(6''-succinyl-glucoside)	Flavonoids	Anthocyanins	2485752	2454352	2371343	4111666	4132790	4519991	256017	253194	253194	4540941	4526676	4686056	228747	207040	227128	8072820	6815232	8350256	180073	177468	163629	1767854	1786102	1815974	1	1	1	4282074	4261284	3482315	1	1	1	756111	374765	624326	97331	1	1	918299	1170753	1301820	1022943	910430	922859	495459	425965
Peonidin 3-O-galactoside	Flavonoids	Anthocyanins	1	1	1	1	1	1	1	1	1	1	1	1	1	1	1	1	1	1	1	1	1	1	1	1	1	1	1	1	1	1	1	1	1	1568743	1600678	1594392	1	1	1	1	1	1	1	1	1	1	1
Pelargonidin 3-O-galactoside	Flavonoids	Anthocyanins	1	1	1	1	1	1	1	1	1	927798	1199425	1	1	1	1	1	1	1	2362440	2334347	344395	1	1	1306896	708110	581592	732255	1	1	1	8456218	8031013	8357273	2597023	2603331	1	3209930	5754029	3446668	1	1	183339	12332318	11306277	11162129	1	1
Peonidin 3-O-(6''-acetyl-galactoside)	Flavonoids	Anthocyanins	1	1	1	1	1	1	1	1	1	1	1	1	1	1	1	234875	1	202392	1190474	1	1	268480	1	1	1	1	1	1	1	1	1	1	1	209355	209424	214326	1	1505778	1	728683	1373081	1607276	11583695	1	10322355	230609	333428
Delphinidin 3-O-(6''-acetyl-galactoside)	Flavonoids	Anthocyanins	1	1	1	3373198	3444443	4052141	1	1	1	103591	93316	103333	1	1	1	1	1	1	1	1	1	149254	155239	149554	347986	338789	348016	1	1	1	1	1	1	224162	224293	214304	143307	138499	155820	1	1	81911	1	1	1	90253	109470
Cyanidin 3-O-(6''-malonyl-glucoside)	Flavonoids	Anthocyanins	370213	388036	378920	237550	528076	535667	1	1	1	598063	632308	612109	1	1	1	259230	249943	245176	161452	1	195611	417170	399466	402951	1	1	1	96211	97089	107799	1	1	1	293153	1	1	560496	652602	674958	379744	252396	1371285	573074	463930	440565	1	1
Petunidin 3-O-(6''-acetyl-galactoside)	Flavonoids	Anthocyanins	1	1	1	1	1	1	1	1	1	1	1	1	1	1	1	1	1	1	1	1	1	1	1	1	1	1	1	1	1	1	1	1	1	1	1	1	1	1	1	1	1	1	1	1	1	1	1
Cyanidin 3-O-sambubioside 5-O-glucoside	Flavonoids	Anthocyanins	158605	1	145725	1	1	1	877620	714376	714376	95638	92846	82835	1	1	1	1	1	1	740135	745769	724946	1	1	1	100811	100290	89595	1	1	1	1598716	1632074	1602388	80848	76230	80260	1	1	1	1	1	1	3869680	4050005	3832531	1	1
Peonidin 3-O-rutinoside	Flavonoids	Anthocyanins	1	1	1	1	1	1	2676766	2540699	2540699	247411	1037633	1059110	1	1	1	1	203074	1	1645513	418766	428529	1	1	1	1	1	1	1	1	1	91560	115359	1	1	1	1	1	1	1	73532	1	181352	3372732	3303407	3239211	1855154	1
Pinotin A	Flavonoids	Anthocyanins	1	1	103876	1	1	1	562854	540932	540932	1	1	1	1	256659	1	1	1	1	356646	348596	347018	1	1	1	73791	1	1	1	1	1	351793	352748	339544	1012108	1042110	1014714	1218638	1170542	1152009	1	1	1	314438	293329	297650	1	1
Petunidin 3-O-(6''-p-coumaroyl-glucoside)	Flavonoids	Anthocyanins	1	1	103876	1	1	1	562854	540932	540932	1	1	1	1	256659	1	1	1	1	356646	348596	347018	1	1	1	73791	1	1	1	1	1	351793	352748	339544	1012108	1042110	1014714	1218638	1170542	1152009	1	1	1	314438	293329	297650	1	1
Cyanidin 3-O-(6''-dioxalyl-glucoside)	Flavonoids	Anthocyanins	1	1	1	1	1	1	1	1	1	1	1	1	1	1	1	1	1	1	1	1	1	1	1	1	1	1	1	1	1	1	1	1	1	1	1	1	1	1	1	1	1	1	2203102	1	2157510	1	1
Butein	Flavonoids	Chalcones	3331897	2050590	402283	47500000	1064140	43500000	825084	791760	791760	3633044	2155339	3565809	2058766	1990536	2108264	837382	838704	401360	14400000	14700000	14300000	3229599	3271917	3179027	29500000	370650	29000000	659486	667512	670603	1332662	1279501	1294146	1557943	1618250	1568690	25900000	876623	28800000	495818	710448	805519	1639123	1571144	1402950	2004034	1765902
Xanthohumol	Flavonoids	Chalcones	19800000	20700000	19500000	287670	287411	1	4882984	4391340	4391340	3467564	3497195	3542471	4022285	2650129	3222555	461662	467190	468725	3177167	3094413	2461219	5301493	5385040	5518100	1750021	7297453	7350488	853106	897019	754994	1647617	1655646	1678366	521939	358741	517546	1622476	1962869	1939208	1	535330	582585	2483590	2548042	1	1	1
Phloridzin	Flavonoids	Dihydrochalcones	375859	3479734	3567575	330728	341954	373253	826337	803383	803383	1616888	1513007	1507786	4512469	4411645	4331901	320205	377486	329218	1026337	976618	989963	932444	972634	995626	1354663	1320915	1333293	386615	1	414353	984630	887064	952777	4231885	4397339	4391195	2369506	738992	441247	1536114	2020044	695551	839917	533924	1	1764758	1413136
3-Hydroxyphloretin 2'-O-xylosyl-glucoside	Flavonoids	Dihydrochalcones	249297	213518	232685	1	1	1	467359	1122712	1122712	1	1	1	318065	328410	316340	1	1	1	483966	569957	606116	1	1618988	1595586	261381	221386	256514	146111	167377	153761	1	1	1	173657	160953	166298	145927	161746	166775	196737	674711	764864	461066	454417	442108	1	1
Phloretin 2'-O-xylosyl-glucoside	Flavonoids	Dihydrochalcones	856947	255866	276161	1	114919	1	627094	326381	326381	1	224475	525551	176226	593360	865493	498903	523222	505981	204339	183822	531822	776197	484903	773458	461935	457173	490438	1	214722	1	268485	331938	353526	1751335	1830915	1900982	552664	1	467208	309419	293739	282471	738920	684268	711099	456308	273331
Phloretin	Flavonoids	Dihydrochalcones	772012	1	1	2523517	2415940	2409961	1281012	1298221	1298221	717463	655692	725614	1	1	522160	504744	529311	528074	810409	1813792	775501	1543398	1423534	1963468	365905	407263	418605	594942	586216	538405	552092	2634015	2532745	752095	638251	632825	616732	630472	621803	2138980	148179	193693	4428812	4315754	5315310	1855748	1421052
Dihydroquercetin 3-O-rhamnoside	Flavonoids	Dihydroflavonols	451060	422204	901770	492963	437511	485295	31000000	27700000	27700000	136645	152298	570333	688282	657794	475689	1405090	1397312	369869	27700000	28300000	28600000	3744072	3644906	789223	465164	457491	493467	545054	536977	515108	233605	440069	192223	430781	401327	374104	5722006	397011	403724	17600000	19200000	18500000	486592	461287	406347	1106579	216815
Dihydroquercetin	Flavonoids	Dihydroflavonols	13400000	13300000	597222	5736871	358941	377322	1768997	1722971	1722971	1995824	1655490	2024003	4600104	4751190	4831662	526838	4265729	205429	223922	225658	232987	1968553	2006652	2011880	15900000	15800000	15700000	401884	467646	1	1397567	1357471	309511	524351	1933576	2273879	1604012	2920370	3319164	8993166	985335	10700000	1169743	978586	956509	7488580	6186196
Dihydromyricetin 3-O-rhamnoside	Flavonoids	Dihydroflavonols	1694788	1628445	1585167	503524	482007	474954	637175	631899	631899	485268	473313	477917	1298589	1228675	1383278	368885	352160	368026	821379	779847	796527	586094	585703	589112	421205	403813	381425	205252	191736	198343	191299	188903	199411	198117	180127	160550	3468081	3771359	3894097	1	369240	188793	680043	695552	661319	1	131916
8-Prenylnaringenin	Flavonoids	Flavanones	4496574	4488061	4633285	683891	681525	657672	1788842	1829191	1829191	1165153	1237171	1229219	1910760	1911469	1956268	236687	242266	235380	1	707159	679258	137298	125350	134102	4384550	4389076	4474159	536203	536325	519430	451604	456086	440813	1	445457	423098	329591	356821	353731	671644	1221248	1476026	3351660	3458617	3359630	3713907	4880906
Eriodictyol	Flavonoids	Flavanones	1608479	1626496	1558486	656531	2915942	2484040	1865981	1819738	1819738	1087088	1056059	1160902	1648117	1614206	1779039	725386	1678046	215778	2026334	1814427	1893951	893408	884191	876126	6625967	6674813	6665863	241263	231640	231115	2543987	2549077	1820355	938527	940496	929867	9049641	857020	13591790	1589008	1	1094676	640819	673228	635950	1643119	1789143
Poncirin	Flavonoids	Flavanones	1	130125	128312	752195	749779	739867	447737	2015919	2015919	395380	384120	425279	122010	1	1	595598	391792	530624	1478915	1479661	1441414	1245836	136993	152970	1	1	1	1	1	1	249521	238522	261728	305063	294908	291821	495188	515362	867345	1	274634	369923	464126	907206	422454	737619	919786
Didymin	Flavonoids	Flavanones	1	130125	128312	752195	749779	739867	447737	2015919	2015919	395380	384120	425279	122010	1	1	595598	391792	530624	1478915	1479661	1441414	1245836	136993	152970	1	1	1	1	1	1	249521	238522	261728	305063	294908	291821	495188	515362	867345	1	274634	369923	464126	907206	422454	737619	919786
Pinocembrin	Flavonoids	Flavanones	5428492	5179803	686292	281465	271386	294530	889259	470131	470131	2858224	818210	461335	7222525	7173686	7304218	453627	470229	485288	493574	481064	701337	2892856	2871560	2553976	6761737	6693072	6693632	603181	635766	628672	187197	182025	775881	1604181	1629522	349264	1	577857	333931	2431281	3043542	3050954	352271	3156998	514503	1	1346952
Eriocitrin	Flavonoids	Flavanones	5940760	5681220	5540685	22019896	21439350	20855800	25112472	25328980	25328980	1	6015639	403161	4407548	4080815	4338582	834007	850476	10447876	16149701	16558095	13507040	1200732	345327	648450	294967	308476	316734	708594	26220316	28161884	33252736	32990500	31985748	227029	231558	221609	2344870	5324230	2607074	101742	239076	295329	1	1	1	4159419	5103071
Naringenin 7-O-glucoside	Flavonoids	Flavanones	2469547	2506911	4551577	331476	1	1	3052780	2380968	2380968	1803093	1736846	1598576	1903641	484650	1914559	1027209	1009116	1019141	352500	352905	325477	1670679	1908078	2614412	946226	849597	1	553383	1	400131	2214575	1678194	2085520	442969	446043	442323	11840652	12249080	1629067	5827336	5781427	5473641	2809739	2512453	2465227	1527899	320907
Naringin 6'-malonate	Flavonoids	Flavanones	2414391	1038251	980472	2328219	2282456	2300719	1670812	1599577	1599577	7648153	7684413	7517352	236910	1085962	234420	141826	249798	248181	1	1	1	396229	530313	580991	1	1	1	1	1	1	1	1	1	757810	8387191	8805577	1	114392	110149	1	1	1	1	1421461	1	1	1
Hesperetin	Flavonoids	Flavanones	17549356	6841658	4715588	4356121	3396830	4087483	3265211	2587455	2587455	3098935	1931717	3859862	580811	1581326	2904114	4739516	8051812	5838771	5958106	4715299	5729227	6387432	6172947	6338727	5495088	5367667	5339040	17624544	25316884	11704013	5014647	3765066	1300326	1690462	1473719	1470866	1515659	1688341	1749586	1797289	4349817	383458	1182727	12565447	4045614	956675	2222187
Sakuranetin	Flavonoids	Flavanones	347223	2351945	2476913	192576	218430	1443902	4569811	4223709	4223709	2840761	2251459	2766881	2214368	255802	2877835	157896	153966	149507	1	1525872	1503982	3851896	311912	597007	914622	926942	893176	440440	1278395	885570	119503	1784508	1753769	543897	1402011	492003	2885151	774216	2567955	521830	973262	1	3077487	3235637	2986523	1434298	632466
Narirutin	Flavonoids	Flavanones	752717	2890311	1	5095755	5284558	5337214	1047129	1079671	1079671	961866	946977	936304	2972111	2844194	3055145	394513	381461	366543	337123	2308131	2251776	823473	1195191	1276186	386460	373728	323945	226116	179901	410799	503680	599819	624640	1180536	1	1	3331204	3392827	3507836	527570	929755	306109	2507411	2491042	2437519	1881016	2266256
Eriodictyol 7-O-glucoside	Flavonoids	Flavanones	451060	422204	901770	492963	437511	485295	30963324	27687948	27687948	136645	152298	570333	688282	657794	475689	1405090	1397312	369869	27712042	28261596	28585980	3744072	3644906	789223	465164	457491	493467	545054	536977	515108	233605	440069	192223	430781	401327	374104	5722006	397011	403724	17571130	19203392	18502788	486592	461287	406347	1106579	216815
Naringin	Flavonoids	Flavanones	752717	2890311	1	5095755	5284558	5337214	1047129	1079671	1079671	961866	946977	936304	2972111	2844194	3055145	394513	381461	366543	337123	2308131	2251776	823473	1195191	1276186	386460	373728	323945	226116	179901	410799	503680	599819	624640	1180536	1	1	3331204	3392827	3507836	527570	929755	306109	2507411	2491042	2437519	1881016	2266256
Neoeriocitrin	Flavonoids	Flavanones	5940760	5681220	5540685	22019896	21439350	20855800	25112472	25328980	25328980	1	6015639	403161	4407548	4080815	4338582	834007	850476	10447876	16149701	16558095	13507040	1200732	345327	648450	294967	308476	316734	708594	26220316	28161884	33252736	32990500	31985748	227029	231558	221609	2344870	5324230	2607074	101742	239076	295329	1	1	1	4159419	5103071
Isoxanthohumol	Flavonoids	Flavanones	19758282	20733736	19515312	287670	287411	1	4882984	4391340	4391340	3467564	3497195	3542471	4022285	2650129	3222555	461662	467190	468725	3177167	3094413	2461219	5301493	5385040	5518100	1750021	7297453	7350488	853106	897019	754994	1647617	1655646	1678366	521939	358741	517546	1622476	1962869	1939208	1	535330	582585	2483590	2548042	1	1	1
Naringenin	Flavonoids	Flavanones	3331897	2050590	402283	47494440	1064140	43463552	825084	791760	791760	3633044	2155339	3565809	2058766	1990536	2108264	837382	838704	401360	14388912	14675775	14338089	3229599	3271917	3179027	29534732	370650	29008192	659486	667512	670603	1332662	1279501	1294146	1557943	1618250	1568690	25861692	876623	28827236	495818	710448	805519	1639123	1571144	1402950	2004034	1765902
6-Geranylnaringenin	Flavonoids	Flavanones	1153709	804876	794686	604843	612635	555146	1313645	1268423	1268423	1	553011	1	252070	782807	243930	1	270901	274869	1	1	1	1317188	1285315	519849	986215	1001624	1016369	1	1	1	707826	708367	726368	1000517	958056	1015673	1	861626	851100	496081	886587	1052909	4520684	4676048	4948811	1157860	1
Naringin 4'-O-glucoside	Flavonoids	Flavanones	2469547	2506911	1	1	1	1	3052780	2380968	2380968	1803093	1736846	1598576	1	1	1914559	1027209	1009116	1019141	352500	352905	325477	1670679	1908078	2614412	946226	849597	1	1	1	1	2214575	1678194	2085520	442969	446043	442323	11840652	12249080	1	5827336	5781427	5473641	2809739	2512453	2465227	1527899	1
6-Prenylnaringenin	Flavonoids	Flavanones	1	1	1	1	1	1	1	1	1	1	1	1	1	1	1	1	1	1	1	1	1	1	1	1	1	1	1	1	1	1	1	1	1	1	1	1	1	1	1	1	1	1	1	1	1	1	1
Narirutin 4'-O-glucoside	Flavonoids	Flavanones	1	1	1	1	1	1	228158	211260	211260	1	1	1	1	1	1	1	1	1	163062	167457	155095	1	1	1	1	1	1	1	1	1	294490	322290	302241	1	1	1	1	1	1	1	1	1	139775	126979	124748	235964	270318
Neohesperidin	Flavonoids	Flavanones	1	1	1	1	1	1	474133	276640	276640	315573	208036	214452	1	1	1	1	1	1	120056	243242	363000	387987	312169	505211	1	1	1	1	1	1	1	1	1	1	220591	246503	1	1	1	95225	179776	224417	917281	918390	1015728	82209	1984454
Hesperidin	Flavonoids	Flavanones	1	1	1	1	1	1	474133	276640	276640	315573	208036	214452	1	1	1	1	1	1	120056	243242	363000	387987	312169	505211	1	1	1	1	1	1	1	1	1	1	220591	246503	1	1	1	95225	179776	224417	917281	918390	1015728	82209	1984454
Nepetin	Flavonoids	Flavones	914403	805749	827814	707207	2500938	649998	776054	1823219	1823219	627353	802050	1671798	2468968	2068779	2217797	359318	2738733	2834217	1588819	1567073	1508488	8962119	8958154	9094299	846164	1049945	821853	12365852	12401262	12537309	1348252	1019709	1307504	2748666	5794519	5649496	465172	519812	508276	1372322	1254829	1340105	2389180	2337992	2296475	3096255	2860825
Apigenin 6,8-C-galactoside-C-arabinoside	Flavonoids	Flavones	197918	195996	203755	1033898	983538	1063544	2344977	2255204	2255204	280341	259604	263961	215360	196095	212043	1	186146	165159	1331960	1321628	1301962	303100	298854	296483	1	1	1	191344	202209	190192	1	448425	445121	1	1	1	2178431	2272317	2229550	1	575412	676394	899636	1	861606	1	90188
Cirsilineol	Flavonoids	Flavones	811520	1123886	1116680	649697	884746	510966	482205	473836	473836	1996064	1920143	1825049	350193	465494	634516	2886892	2952929	2947799	3251984	4780329	4664339	1024397	1094989	696700	1645881	1612082	1672399	938995	864806	1025838	1087002	1071824	1041406	486478	574721	444830	1	1	3673062	1	796151	351337	942999	964154	905803	2545971	782949
5,6-Dihydroxy-7,8,3',4'-tetramethoxyflavone	Flavonoids	Flavones	1350099	1975821	1316925	1089157	19347634	18766894	16200608	3055585	3055585	683657	8011517	7982659	2314873	2368204	2401410	834554	1336581	985978	3430057	3333403	3214741	8525299	8739289	8814856	4573016	4561938	4434606	171382	2569442	724635	1697336	1672614	1703367	623259	643728	261566	1	1	1	1	1093115	1368604	3093234	3073494	3007053	456974	471333
Luteolin 7-O-(2-apiosyl-glucoside)	Flavonoids	Flavones	20701950	10708712	19192270	10908883	10598421	10266152	13540944	13172668	13172668	6786268	6889186	2330074	7610280	15740324	7483015	13887840	13730646	13032880	8202798	8224491	15371918	511396	508278	504390	8425555	12375850	12639805	14337563	15223764	15013238	18490308	32314876	18058636	169426	145450	195344	22641564	4547543	31560352	103388	638243	790928	21000252	20368336	20878446	10789228	610544
Eupatorin	Flavonoids	Flavones	811520	1123886	1116680	649697	884746	510966	482205	473836	473836	1996064	1920143	1825049	350193	465494	634516	2886892	2952929	2947799	3251984	4780329	4664339	1024397	1094989	696700	1645881	1612082	1672399	938995	864806	1025838	1087002	1071824	1041406	486478	574721	444830	1	1	3673062	1	796151	351337	942999	964154	905803	2545971	782949
Apigenin 6-C-glucoside	Flavonoids	Flavones	1139896	1055485	997590	278282	887208	270691	234118	190355	190355	1105607	3151061	1027104	440107	442654	452278	1	1367174	1351418	1631856	202556	197344	337312	354902	346166	8029822	123242	7433875	131421	121845	135634	265107	281354	271035	728157	717207	714809	10687867	11315520	10954065	336945	615798	718372	3367864	3222624	3127513	552393	695421
Tetramethylscutellarein	Flavonoids	Flavones	6097989	2202226	5692505	7667856	7430223	7405230	2946544	3051629	3051629	8547181	8491552	8555815	4435292	4346726	3977366	5024757	5051662	4972627	1386100	1616222	1302296	5312098	5742348	5607125	4703038	4734966	4656908	703631	731140	726219	3142404	3041058	2916578	672756	1688431	2670106	4170219	4592318	4643718	3363807	3996836	4655669	19538960	19597288	18932824	4016980	4103458
Nobiletin	Flavonoids	Flavones	5533456	709937	762075	15699332	15571476	15362145	1269054	1260535	1260535	2640494	2667301	2741992	42000956	41905520	11802745	849797	1028179	1023862	1672548	1380073	1559930	4184749	4362739	4057943	1848072	1831218	1926057	2023209	2061009	2066357	6030021	5663775	5940671	11925018	11811213	1	7759524	8156859	1994610	2508450	1606212	2400895	9166529	1427287	8409622	4974589	5110814
Rhoifolin	Flavonoids	Flavones	2954051	3651921	3597130	38436840	1	1	5183626	1	1	766846	705762	709703	1987072	2019026	1941415	1466599	1457793	1320735	49403328	24083156	24237256	632769	765699	429660	1	1	1	1310766	904214	1316430	2263614	2369582	2236870	615682	748667	1	4098297	4338128	4429643	1	1	1	1	1	1	1	1
Apigenin 7-O-glucoside	Flavonoids	Flavones	18460252	15462159	4826347	15585515	15440730	15226831	1257337	1249556	1249556	2850255	2846079	2831017	14024258	13846515	13317480	944832	642496	662340	1719384	1471175	1450646	4417814	2607903	4328604	4394983	1850228	4113125	2057614	2094509	2067435	6031736	5593248	5842744	11294938	11160767	11734697	7485722	6095409	8031395	2136720	3964645	4740435	1319477	8659829	8297801	4966548	5092461
7,4'-Dihydroxyflavone	Flavonoids	Flavones	2843796	2824288	2783945	6193614	6085739	5957423	453773	2220116	2220116	72359856	73103280	72943856	82468240	100544328	87864408	434514	456338	469881	21598192	21788840	2809464	1963205	1926836	635572	214762	210704	193941	11535005	151253	153897	6707281	4971914	4973009	901101	929121	940198	955821	1097574	214937	630218	912597	1024832	615939	623882	542963	1080646	4139159
Geraldone	Flavonoids	Flavones	2759143	583902	2850489	20134738	19811694	19798716	1716527	641249	641249	12869284	5076306	11694433	6215446	3806625	6584173	1161598	1112777	566640	3081640	2944852	1708771	697147	677652	668245	1603329	2657715	1784647	679457	1353011	1299527	1274991	1329106	348943	274494	4033462	1621276	229259	225502	1	577688	888720	1006551	585792	593458	418582	950927	1297004
Apigenin 7-O-(6''-malonyl-apiosyl-glucoside)	Flavonoids	Flavones	11307737	11153861	11049467	196850	182828	179311	906817	894218	894218	1336043	1345275	1309468	8051210	7932853	8478621	159243	142112	150347	492072	477512	443949	947558	987980	927972	467361	466186	170500	172421	286188	138761	127759	115882	120746	1	320311	314116	477532	601536	759684	1	1	1	192149	210549	147134	166089	187170
6-Hydroxyluteolin 7-O-rhamnoside	Flavonoids	Flavones	1661778	1586631	1540172	977772	949218	971114	298723	255586	255586	465178	449183	456363	1274770	1258369	1387464	836900	577295	593375	90796	91714	91795	612645	611077	607175	446366	428172	406216	309985	543531	563512	93203	123253	278093	407069	420979	411408	3536256	3842658	4008833	1	1	1	218930	731922	690528	1	229439
Rhoifolin 4'-O-glucoside	Flavonoids	Flavones	183078	133958	158338	1	1	1	331332	329250	329250	1	1	1	244748	213777	170106	1	1	1	1	290668	1	1	1	1	1	1	1	1	1	1	1	1	1	1	1	1	1	1	1	1	1	1	213119	203193	202539	1	1
Apigenin 7-O-glucuronide	Flavonoids	Flavones	394718	366411	372447	1	344242	235318	1139577	1076052	1076052	1	1	1	402828	390773	407448	166909	326664	333791	195495	182922	1957539	1	1	1	1	1	184737	317322	1	314719	1	1	1	1085939	1085795	1078328	1	88103	94762	88600	172825	203435	180751	177926	261455	71658	84443
Chrysoeriol 7-O-apiosyl-glucoside	Flavonoids	Flavones	858443	833530	817912	720964	925603	942114	1742692	1575906	1575906	476826	576245	438466	496098	479350	507875	443168	718986	666520	2124849	1975472	2029340	373714	362300	379742	536944	526123	552722	348914	328417	324154	5382645	5286173	5190688	89812	97202	1	27182600	27498584	28237094	1	1	1	1078490	1222916	1053570	170298	214966
Gardenin B	Flavonoids	Flavones	3784288	3586792	3455241	668714	1	679871	2067606	1959796	1959796	472142	1338726	430342	6103927	613573	657242	1831276	556732	561642	1273925	1247974	1237722	5958380	789649	5381803	10155323	1838308	10196220	1137012	1374738	500163	841392	8198732	1896763	475110	2915000	2328424	1801392	2790824	2010666	1092304	951795	992430	1101615	1055524	1891038	1235262	1406659
Luteolin 7-O-rutinoside	Flavonoids	Flavones	858443	833530	817912	720964	925603	942114	1742692	1575906	1575906	476826	576245	438466	496098	479350	507875	443168	718986	666520	2124849	1975472	2029340	373714	362300	379742	536944	526123	552722	348914	328417	324154	5382645	5286173	5190688	89812	97202	1	27182600	27498584	28237094	1	1	1	1078490	1222916	1053570	170298	214966
Chrysin	Flavonoids	Flavones	2843796	2824288	2783945	6193614	6085739	5957423	453773	2220116	2220116	72359856	73103280	72943856	82468240	100544328	87864408	434514	456338	469881	21598192	21788840	2809464	1963205	1926836	635572	214762	210704	193941	11535005	151253	153897	6707281	4971914	4973009	901101	929121	940198	955821	1097574	214937	630218	912597	1024832	615939	623882	542963	1080646	4139159
Pebrellin	Flavonoids	Flavones	811520	1123886	1116680	649697	884746	510966	482205	473836	473836	1996064	1920143	1825049	350193	465494	634516	2886892	2952929	2947799	3251984	4780329	4664339	1024397	1094989	696700	1645881	1612082	1672399	938995	864806	1025838	1087002	1071824	1041406	486478	574721	444830	1	1	3673062	1	796151	351337	942999	964154	905803	2545971	782949
Neodiosmin	Flavonoids	Flavones	5499300	4924694	4953557	4389763	629488	660519	1	3254206	3254206	3902138	3880959	3759905	4848733	5048398	5302456	5599356	5783984	5984185	6587232	6478609	6130410	10139155	10252650	10523573	8519193	8910822	9348066	4376517	4419656	4377694	6887900	6811826	1	7026200	7075247	7038956	14703224	15695121	16970472	1	1	1	1041839	1282872	953919	1	7161059
7,3',4'-Trihydroxyflavone	Flavonoids	Flavones	272024	246439	255628	896010	725140	799360	729393	654554	654554	390094	2903273	3055506	278432	329856	294564	596736	599041	567272	840420	776428	1102369	575758	519365	391966	2597090	3103450	3068749	681308	260377	264267	377804	1	371863	1169164	1440599	867921	1045120	1131494	1083951	106784	171698	181275	1138109	1081452	1	1477094	1579575
Hispidulin	Flavonoids	Flavones	100201	95139	99904	120215	217802	1	307256	786305	786305	1139631	1064297	1098108	1395276	1448066	1487390	4734682	202817	2669568	200083	217269	223150	1240015	1322191	1258792	5494302	5608019	5452907	7581791	7793056	7329634	383700	1330288	261272	1187975	2044949	1241223	932125	1065278	1071728	377388	427189	628328	1910073	1841726	1810480	1225866	1286892
Isorhoifolin	Flavonoids	Flavones	2954051	3651921	3597130	38436840	1	1	5183626	1	1	766846	705762	709703	1987072	2019026	1941415	1466599	1457793	1320735	49403328	24083156	24237256	632769	765699	429660	1	1	1	1310766	904214	1316430	2263614	2369582	2236870	615682	748667	1	4098297	4338128	4429643	1	1	1	1	1	1	1	1
Apigenin	Flavonoids	Flavones	272024	246439	255628	896010	725140	799360	729393	654554	654554	1	2903273	3055506	278432	329856	294564	596736	599041	567272	840420	776428	1102369	575758	519365	1	2597090	3103450	3068749	1	260377	264267	377804	1	1	1169164	1440599	867921	1045120	1131494	1083951	106784	171698	181275	1138109	1081452	1	1477094	1579575
Chrysoeriol 7-O-(6''-malonyl-glucoside)	Flavonoids	Flavones	430653	1	1	1	102744	3046447	1014895	868226	868226	710168	783267	717033	348123	1	1	3528272	1	3491432	898660	969363	1180067	1081942	1224262	1297349	1	1	1	1811680	1	1	1	1	1	520005	389397	325172	1	1	1	459150	1	1	1252853	1253787	1207705	246339	1
Luteolin 7-O-glucoside	Flavonoids	Flavones	1661778	1586631	1540172	977772	949218	971114	298723	255586	255586	465178	449183	456363	1274770	1258369	1387464	836900	577295	593375	90796	91714	91795	612645	611077	607175	446366	428172	406216	309985	543531	563512	93203	123253	278093	407069	420979	411408	3536256	3842658	4008833	1	1	1	218930	731922	690528	1	229439
Diosmin	Flavonoids	Flavones	5499300	4924694	4953557	4389763	629488	660519	1	3254206	3254206	3902138	3880959	3759905	4848733	5048398	5302456	5599356	5783984	5984185	6587232	6478609	6130410	10139155	10252650	10523573	8519193	8910822	9348066	4376517	4419656	4377694	6887900	6811826	1	7026200	7075247	7038956	14703224	15695121	16970472	1	1	1	1041839	1282872	953919	1	7161059
Luteolin 7-O-(2-apiosyl-6-malonyl)-glucoside	Flavonoids	Flavones	383243	301813	368575	1	1	1	1	1	1	4359902	4379476	4282842	619763	597591	2876511	1	1	1	1	1	1	449404	461840	462546	5855670	5788154	5643310	1	1	1	1	1	1	1	1	1	110861	114392	110149	1	1	1	1	1	1	1	1
Jaceosidin	Flavonoids	Flavones	3782192	3260507	3344518	423368	431235	796246	9356834	581280	581280	2496005	1688560	2305501	672170	752407	790975	29265456	29458724	869831	1297280	1249684	8662503	1237454	3611877	3596876	2251873	748467	743761	9224662	616270	9251493	2319311	2358820	2350995	4129226	3273458	1090811	318728	419781	429383	1	1435426	1146922	1030086	1038220	997884	1640780	1723268
Chrysoeriol 7-O-glucoside	Flavonoids	Flavones	1633615	1680929	1600288	508592	490720	528400	728157	1	1	194933	193594	209666	2169619	2101611	2109609	738562	731461	745134	648110	659656	604100	739953	761128	780183	1	203348	312219	153791	151785	169043	355311	354397	675821	1439193	1419874	1394960	1	161519	446445	1	636708	808341	1	354509	345350	132772	217365
Apigenin 7-O-apiosyl-glucoside	Flavonoids	Flavones	197918	195996	203755	1033898	983538	1063544	2344977	2255204	2255204	280341	259604	263961	215360	196095	212043	1	186146	165159	1331960	1321628	1301962	303100	298854	296483	1	1	1	191344	202209	190192	1	448425	445121	1	1	1	2178431	2272317	2229550	1	575412	676394	899636	1	861606	1	90188
Luteolin 7-O-diglucuronide	Flavonoids	Flavones	294252	187435	227356	198622	188889	197596	243567	227603	227603	1	1	1	154502	137328	1	1	1	1	1	1	1	1	1	437589	331515	257650	304337	204804	200949	232338	216715	188524	174169	478323	1	1	1	311545	311967	1	1	1	108935	94560	1	1	1
Scutellarein	Flavonoids	Flavones	13334964	608092	597753	3002082	2913715	504715	1671028	1610836	1610836	611651	569052	686766	4599149	4751839	11345710	584405	1	552757	223176	225838	233882	1	1275713	1328438	15912825	15815655	15654890	457846	729879	938799	391370	1	1	1406452	610458	309517	1600175	1908310	1931734	2849164	3487919	3534663	1027246	972714	950924	3155650	2966124
6-Hydroxyluteolin	Flavonoids	Flavones	1783022	3532432	3522024	570946	532753	499721	572568	595092	595092	1398798	1349416	3881612	27420440	27285760	28742076	408603	385365	383941	2098996	2062410	1977947	2684896	2753278	2785196	44117580	44662608	43756480	1520310	1548902	1513256	522347	491185	516514	745832	1219934	740964	19113852	21859710	9619682	1	1	1	590673	649177	2179217	2425125	192731
Baicalein	Flavonoids	Flavones	272024	246439	255628	896010	725140	799360	729393	654554	654554	390094	2903273	3055506	278432	329856	294564	596736	599041	567272	840420	776428	1102369	575758	519365	391966	2597090	3103450	3068749	681308	260377	264267	377804	1	371863	1169164	1440599	867921	1045120	1131494	1083951	106784	171698	181275	1138109	1081452	1	1477094	1579575
Apigenin 6,8-di-C-glucoside	Flavonoids	Flavones	858443	833530	817912	720964	925603	942114	1742692	1575906	1575906	476826	576245	438466	496098	479350	507875	443168	718986	666520	2124849	1975472	2029340	373714	362300	379742	536944	526123	552722	348914	328417	324154	5382645	5286173	5190688	89812	97202	1	27182600	27498584	28237094	1	1	1	1078490	1222916	1053570	170298	214966
Cirsimaritin	Flavonoids	Flavones	773473	3391959	591881	1313234	1314101	11023236	885858	1455903	1455903	7878309	1160184	1003809	439759	315012	989553	3152208	3376879	3472683	927916	2516407	2472116	1279639	964951	1103770	975392	993766	469526	129977	118082	1	1670292	1671696	1725962	3603906	3663848	3776034	1	776947	1392359	351383	510133	1	2472505	2486252	1	1	881702
Luteolin 6-C-glucoside	Flavonoids	Flavones	1661778	1586631	1540172	977772	949218	971114	298723	255586	255586	465178	449183	456363	1274770	1258369	1387464	836900	577295	593375	90796	91714	91795	612645	611077	607175	446366	428172	406216	309985	543531	563512	93203	123253	278093	407069	420979	411408	3536256	3842658	4008833	1	1	1	218930	731922	690528	1	229439
Tangeretin	Flavonoids	Flavones	1950673	23425936	3642128	2197105	1051226	1087367	15881203	15583679	15583679	1689518	1640839	1613253	17525752	809629	690727	627106	620272	623826	12515481	12413253	13885896	2441111	1987781	1634298	471724	458058	434631	563353	1521454	1424271	5091221	5187779	4642839	3726352	3846015	3127781	523566	9338631	9275160	6939618	5971325	6155496	6412348	5325997	7192331	1403498	1570375
Luteolin	Flavonoids	Flavones	13334964	608092	597753	3002082	2913715	504715	1671028	1610836	1610836	611651	569052	686766	4599149	4751839	11345710	584405	1	552757	223176	225838	233882	1	1275713	1328438	15912825	15815655	15654890	457846	729879	938799	391370	1	1	1406452	610458	309517	1600175	1908310	1931734	2849164	3487919	3534663	1027246	972714	950924	3155650	2966124
Luteolin 7-O-glucuronide	Flavonoids	Flavones	1	1	1	1	1	1	1	1	1	1	1	1	1	1	1	1	1	1	1	1	1	1	1	1	1	1	1	233311	236791	244133	1	1	1	123509	1	1	1	130498	145023	166064	219103	242230	1	1	1	193054	223261
Apigenin 6,8-C-arabinoside-C-glucoside	Flavonoids	Flavones	1	1	1	1	1	1	1	1	1	1	1	1	1	1	1	1	1	1	1	1	1	1	1	1	1	1	1	1	1	1	1	1	1	1	1	1	1	1	1	1	1	1	1	1	1	1	1
Luteolin 7-O-malonyl-glucoside	Flavonoids	Flavones	420421	393250	388290	362989	652450	681456	71437	1	1	682804	684953	724116	1	1	1	292298	285922	259080	1	1	1	578364	596113	645098	1	1	1	205663	214920	190083	1	1	1	1	1	1	728401	833733	833335	1	1	107598	266837	220221	210941	1	1
Apigenin 7-O-diglucuronide	Flavonoids	Flavones	242629	198263	205931	182357	181454	155678	1	1	1	1	1	1	1	1	1	1	1	1	1	1	1	1	1	302027	1	1	1	1	1	1	1	1	1	112805	99099	98762	400771	1	1	1	1	1	606391	1	1	396947	348035
Chrysoeriol 7-O-(6''-malonyl-apiosyl-glucoside)	Flavonoids	Flavones	1	1	1	281838	289317	285333	1	1	1	361603	379656	371254	1	1	1	198981	214383	205535	1	1	1	1	1	1	1	1	1	810299	821497	1	1	1	1	1	1	1	613241	897665	1101545	1	1	1	1	1	1	1	1
Sinensetin	Flavonoids	Flavones	1	1	1	1	1	1	1	1	1	1689518	1640839	1613253	1	1	1	1	1	1	1	1	1	1	1	1634298	1	1	1	563353	1	1	1	1	1	3726352	3846015	3127781	1	1	1	1	1	1	1	1	1	1	1
6''-O-Acetylgenistin	Flavonoids	Isoflavonoids	1755240	1	370412	3411124	3295799	3240094	4375039	2219060	2219060	834003	800167	735581	1024058	1006300	2224559	839773	834843	843508	2462690	2329221	2397923	840781	1090283	1055125	854697	1374080	1508432	580155	562209	585063	1741004	1774362	1777493	538724	560704	566505	859233	450094	818253	551843	926217	1048626	3962210	3763871	3780910	309548	371535
6''-O-Malonylglycitin	Flavonoids	Isoflavonoids	147704	148049	140110	547120	571234	578930	492717	487143	487143	570331	1190528	1165559	207136	205878	1	630826	618403	626765	1971165	2000301	324450	281224	279804	289365	1	1	1	306952	294985	279514	1	1	1	519510	385568	1200195	484875	510209	513521	1	1	140684	1982088	1765130	1762993	1	1
Glycitin	Flavonoids	Isoflavonoids	29000000	30200000	28800000	453947	432076	447582	1192170	1113237	1113237	1312046	1297634	1347652	45800000	44900000	45300000	1361025	1355769	578848	1216217	57600000	1174822	1762688	1834332	2811439	1101227	1086968	1055823	1506928	1560306	1521605	42000000	742064	726097	779940	747218	711741	3785569	3984801	3980082	18100000	1	19500000	1787587	1754950	1745499	781221	184771
Genistin	Flavonoids	Isoflavonoids	1139896	1055485	997590	278282	887208	270691	234118	190355	190355	1105607	3151061	1027104	440107	442654	452278	1	1367174	1351418	1631856	202556	197344	337312	354902	346166	8029822	123242	7433875	131421	121845	135634	265107	281354	271035	728157	717207	714809	10700000	11300000	11000000	336945	615798	718372	3367864	3222624	3127513	552393	695421
Formononetin	Flavonoids	Isoflavonoids	17400000	16200000	16600000	602244	632128	426766	1185736	11000000	11000000	8770715	8736914	8582158	10700000	10700000	10900000	1104485	969866	1136717	2604340	2565099	2569401	1348746	1341664	1358823	2799008	10400000	2763573	623356	3262197	1870679	2760069	118713	119165	1237319	664513	2942784	2574720	327652	2835715	2775441	468864	555046	450345	2609343	2452951	471159	555609
6''-O-Acetylglycitin	Flavonoids	Isoflavonoids	9073611	8687277	8805191	5166965	5062687	4918022	16700000	16600000	16600000	388291	375532	382651	3109063	3039761	2971225	274032	265615	255156	15700000	16200000	12900000	496388	536985	1	4089669	4135553	4046476	2680394	2651942	2655143	8773610	8236585	9454308	300237	2256623	2293585	1097939	1132932	1151120	1222213	2057212	2338937	4145717	3570375	3447334	609020	666699
Glycitein	Flavonoids	Isoflavonoids	2759143	583902	2850489	20100000	19800000	19800000	1716527	641249	641249	12900000	5076306	11700000	6215446	3806625	6584173	1161598	1112777	566640	3081640	2944852	1708771	697147	677652	668245	1603329	2657715	1784647	679457	1353011	1299527	1274991	1329106	348943	274494	4033462	1621276	229259	225502	1	577688	888720	1006551	585792	593458	418582	950927	1297004
6''-O-Malonylgenistin	Flavonoids	Isoflavonoids	553046	422971	432895	394510	372159	394627	592881	621816	621816	158643	152592	157218	785527	655323	769445	757319	781350	810516	380628	341148	345853	318750	315525	325858	1026632	1015596	992360	294553	302348	1	1	1	220194	636593	1	619443	317834	315424	330772	14600000	247820	2252007	1059981	1041235	1036945	132658	6662619
Biochanin A	Flavonoids	Isoflavonoids	2759143	583902	2850489	20100000	19800000	19800000	1716527	641249	641249	12900000	5076306	11700000	6215446	3806625	6584173	1161598	1112777	566640	3081640	2944852	1708771	697147	677652	668245	1603329	2657715	1784647	679457	1353011	1299527	1274991	1329106	348943	274494	4033462	1621276	229259	225502	1	577688	888720	1006551	585792	593458	418582	950927	1297004
Daidzein	Flavonoids	Isoflavonoids	2843796	2824288	2783945	6193614	6085739	5957423	453773	2220116	2220116	72400000	73100000	72900000	82500000	101000000	87900000	434514	456338	469881	21600000	21800000	2809464	1963205	1926836	635572	214762	210704	193941	11500000	151253	153897	6707281	4971914	4973009	901101	929121	940198	955821	1097574	214937	630218	912597	1024832	615939	623882	542963	1080646	4139159
Daidzin	Flavonoids	Isoflavonoids	2174228	2901152	3022765	2799984	2722552	2420690	419902	417083	417083	657141	1259937	1213367	763849	784991	719346	387571	383904	392826	345739	326699	317553	2573047	2609301	799577	1008206	1020495	987340	817447	777800	865063	2162829	1498327	2039694	2199608	2169662	2205766	612140	661694	666394	111068	181543	210619	2386071	548114	2111400	372355	359672
6''-O-Malonyldaidzin	Flavonoids	Isoflavonoids	723953	1709868	648153	2024993	1976551	2050014	279732	286960	286960	1	1	1	1007286	2087181	687734	98575	96741	1	916565	194961	883953	163261	182812	187264	119204	203348	312733	111062	2426357	124589	356788	373698	381177	1	162454	156193	2207056	2503695	376972	1	633853	794533	938838	1140206	1100598	151293	175498
6''-O-Acetyldaidzin	Flavonoids	Isoflavonoids	1739444	1059807	1118865	599780	570876	591302	10900000	11400000	11400000	1220339	923778	836376	2167202	2114190	2020471	1222659	1225750	1147556	820343	765400	754593	308946	321769	321597	5260990	5301393	4880271	1099341	1177268	1113224	310257	324156	313455	919559	945420	921225	364546	671258	473953	90827	208812	262167	705118	598709	663819	411464	465178
Genistein	Flavonoids	Isoflavonoids	272024	246439	255628	896010	725140	799360	729393	654554	654554	390094	2903273	3055506	278432	329856	294564	596736	599041	567272	840420	776428	1102369	575758	519365	391966	2597090	3103450	3068749	681308	260377	264267	377804	1	371863	1169164	1440599	867921	1045120	1131494	1083951	106784	171698	181275	1138109	1081452	1	1477094	1579575
(+)-Catechin	Flavonoids	Flavanols	7067496	6854651	3240422	47500000	41300000	43600000	2838044	2807682	2807682	2065639	2126702	3358041	6096711	6245669	7587518	12300000	12200000	12300000	14200000	14700000	14100000	1572523	1	1902174	29500000	29000000	28800000	2637834	1	1	4266603	4497928	19200000	1618693	1621075	1564704	9273833	9832725	3117802	1073291	1266866	1305170	1913648	1948414	1891561	5793023	6725511
(+)-Catechin 3-O-glucose	Flavonoids	Flavanols	4405785	2361881	4617241	711222	1445361	4600780	3129608	2171915	2171915	1143781	1091372	1064406	4070233	4070429	3901450	3766592	528498	568976	1384765	1	906442	886565	871831	899875	2491927	2400824	2244888	2308087	2287437	2578626	1	1541728	2202143	902387	918875	907128	697156	525752	12100000	1	303493	392290	1879614	1848804	1672197	2090559	1430335
Prodelphinidin trimer GC-GC-C	Flavonoids	Flavanols	1	1	1	1	1	1	1	1	1	1	1	1	277623	280548	261314	1	1	1	189918	173217	1	1	1	1	1050309	1040174	1076796	1	1	1	402327	373192	389125	1	1	1	1	1	1	1	1	1	1	306214	293481	1	1
(-)-Epicatechin-(2a-7)(4a-8)-epicatechin 3-O-galactoside	Flavonoids	Flavanols	16000000	21300000	21700000	498628	534839	560855	101000000	101000000	101000000	12100000	11400000	10300000	6058096	6066525	5976781	343183	296482	273859	21900000	22100000	22400000	2974731	1	1	3438629	3595896	3765772	1	1	1	43800000	45100000	45500000	1	1	1	1	1	1	321087	546355	671905	4151047	4867180	4971860	143805	164012
(+)-Catechin 3-O-gallate	Flavonoids	Flavanols	1635038	1619786	1627383	642044	624764	1	4699541	4547041	4547041	1	456429	453088	1935840	1939450	428046	1	1	1	263291	257207	255355	364859	1	1	551270	1	1	1	1	1	271477	276300	273247	1	1	362801	669565	1	673774	78438	162912	192064	320019	1	321731	1	89315
(-)-Epigallocatechin	Flavonoids	Flavanols	2383604	2308473	2352565	951634	908237	1054355	1223374	1227344	1227344	1092731	1172819	1155650	1629860	1574597	1671034	1985420	1653271	878922	4247764	3762426	1478516	1003441	842952	839391	6625967	6674813	6665863	1804890	1080215	691766	6459999	6596421	1065504	952166	936190	923463	4830108	5631019	5595897	230953	8312672	5109783	703915	16300000	673812	4606504	1789143
(-)-Epicatechin	Flavonoids	Flavanols	7067496	6854651	3240422	47500000	41300000	43600000	2838044	2807682	2807682	2065639	2126702	3358041	6096711	6245669	7587518	12300000	12200000	12300000	14200000	14700000	14100000	1572523	1	1902174	29500000	29000000	28800000	2637834	1	1	4266603	4497928	19200000	1618693	1621075	1564704	9273833	9832725	3117802	1073291	1266866	1305170	1913648	1948414	1891561	5793023	6725511
Cinnamtannin A2	Flavonoids	Flavanols	1923520	4686587	6175157	1533719	1409906	1347950	514364	528336	528336	122640	128058	110281	1001561	1000657	1053419	754589	756206	762757	1	344044	365810	182801	186642	165668	336802	320382	1	558790	525865	556784	570714	607519	609800	1	1	1	1	1	1	1	1	1	749251	2024913	2443123	1	1
Theaflavin	Flavonoids	Flavanols	2889542	2736004	2639071	1	1	1	1	1	1	959970	959750	951640	1138169	1161334	1202466	1	1	1	1	1	1	1	1	1	1	1	1	1	1	1	1772513	1369215	1434140	1	1	1	2178431	2272317	2229550	1	205587	216279	9682316	9252548	9566129	674948	1044476
(-)-Epicatechin 3-O-gallate	Flavonoids	Flavanols	1635038	1619786	1627383	642044	624764	1	4699541	4547041	4547041	1	456429	453088	1935840	1939450	428046	1	1	1	263291	257207	255355	364859	1	1	551270	1	1	1	1	1	271477	276300	273247	1	1	362801	669565	1	673774	78438	162912	192064	320019	1	321731	1	89315
Procyanidin dimer B2	Flavonoids	Flavanols	64500000	65000000	60500000	1	1	1	1	45600000	45600000	1	1	1	51500000	50200000	49600000	3874311	1	3678612	1	24500000	24800000	2637756	2629549	2661257	39800000	40500000	40900000	47600000	50700000	50000000	1	1	26800000	1450334	1	1	1	1	1	1	1	1	1	1	1	1	1
Procyanidin dimer B1	Flavonoids	Flavanols	64500000	65000000	60500000	1	1	1	1	45600000	45600000	1	1	1	51500000	50200000	49600000	3874311	1	3678612	1	24500000	24800000	2637756	2629549	2661257	39800000	40500000	40900000	47600000	50700000	50000000	1	1	26800000	1450334	1	1	1	1	1	1	1	1	1	1	1	1	1
Procyanidin dimer B4	Flavonoids	Flavanols	64500000	65000000	60500000	1	1	1	1	45600000	45600000	1	1	1	51500000	50200000	49600000	3874311	1	3678612	1	24500000	24800000	2637756	2629549	2661257	39800000	40500000	40900000	47600000	50700000	50000000	1	1	26800000	1450334	1	1	1	1	1	1	1	1	1	1	1	1	1
Procyanidin dimer B3	Flavonoids	Flavanols	64500000	65000000	60500000	1	1	1	1	45600000	45600000	1	1	1	51500000	50200000	49600000	3874311	1	3678612	1	24500000	24800000	2637756	2629549	2661257	39800000	40500000	40900000	47600000	50700000	50000000	1	1	26800000	1450334	1	1	1	1	1	1	1	1	1	1	1	1	1
Procyanidin dimer B5	Flavonoids	Flavanols	64500000	65000000	60500000	1	1	1	1	45600000	45600000	1	1	1	51500000	50200000	49600000	3874311	1	3678612	1	24500000	24800000	2637756	2629549	2661257	39800000	40500000	40900000	47600000	50700000	50000000	1	1	26800000	1450334	1	1	1	1	1	1	1	1	1	1	1	1	1
(+)-Gallocatechin	Flavonoids	Flavanols	2383604	2308473	2352565	951634	908237	1054355	1223374	1227344	1227344	1092731	1172819	1155650	1629860	1574597	1671034	1985420	1653271	878922	4247764	3762426	1478516	1003441	842952	839391	6625967	6674813	6665863	1804890	1080215	691766	6459999	6596421	1065504	952166	936190	923463	4830108	5631019	5595897	230953	8312672	5109783	703915	16300000	673812	4606504	1789143
Procyanidin dimer B7	Flavonoids	Flavanols	64500000	65000000	60500000	3073259	5001754	5113723	1636761	45600000	45600000	722086	662763	665576	51500000	50200000	49600000	3874311	1801355	3678612	3482887	24500000	24800000	2637756	2629549	2661257	39800000	40500000	40900000	47600000	50700000	50000000	3492941	1025810	26800000	1450334	579302	575312	10200000	10500000	10700000	1	166490	191528	9208231	6150545	9106916	1	1642634
(+)-Gallocatechin 3-O-gallate	Flavonoids	Flavanols	1	1173918	1165275	623635	604024	614599	10400000	10300000	10300000	1	1	1	523062	139650	151424	381905	369310	378266	10100000	10200000	10000000	1	1	1	1428459	1428388	1587751	1	1	1	1	425211	1536308	322632	1	474120	1	466947	465996	370843	455349	468167	1848730	1830550	1833160	84773	539899
Prodelphinidin trimer GC-C-C	Flavonoids	Flavanols	261607	219716	205676	1	110179	1	1	1	1	100049	86763	98805	186123	162916	191741	1	1	1	1	1	1	1	1	1	1	157414	1	1	1	1	564874	204458	212415	1	1	1	1	1	1	1	1	1	167279	197073	184023	1	1
Procyanidin trimer T2	Flavonoids	Flavanols	769608	14100000	13100000	11300000	10700000	10800000	5973773	6104511	6104511	1139165	1085481	1095297	387488	382055	407502	6894485	1508797	1452135	5334156	5154240	5275645	1628783	1614140	1589126	4138467	894788	885479	1470226	2204722	1478131	9938235	9807859	9820127	1	1	1	1	744546	744079	1	1	1	7568727	7977681	7891759	1	1
(-)-Epigallocatechin 3-O-gallate	Flavonoids	Flavanols	1	1173918	1165275	623635	604024	614599	10400000	10300000	10300000	1	1	1	523062	139650	151424	381905	369310	378266	10100000	10200000	10000000	1	1	1	1428459	1428388	1587751	1	1	1	1	425211	1536308	322632	1	474120	1	466947	465996	370843	455349	468167	1848730	1830550	1833160	84773	539899
Prodelphinidin dimer B3	Flavonoids	Flavanols	113000000	109000000	107000000	1918523	1789512	1686899	1538843	1474982	1474982	12300000	12400000	12200000	83000000	81100000	83500000	700104	699291	698248	7009252	1	6582024	6246652	6373651	6210738	2336180	2339173	2386782	2697367	2722909	2709729	2012529	2670335	2042651	2907472	2910076	2858082	48300000	49300000	49400000	1	1	1	4711400	4799172	4616422	598978	652463
Prodelphinidin trimer C-GC-C	Flavonoids	Flavanols	261607	219716	205676	1	110179	1	1	1	1	100049	86763	98805	1	1	1	1	1	1	1	1	1	1	1	1	1	157414	1	1	1	1	1	1	1	1	1	1	1	1	1	1	1	1	1	1	1	1	1
Procyanidin trimer C1	Flavonoids	Flavanols	1	14100000	13100000	11300000	10700000	10800000	1	1	1	1139165	1085481	1095297	1	1	1	6894485	1508797	1452135	1	1	1	1628783	1614140	1589126	4138467	1	1	1	2204722	1	1	1	1	1	1	1	1	744546	744079	1	1	1	1	1	1	1	1
Procyanidin trimer C2	Flavonoids	Flavanols	1	14100000	13100000	11300000	10700000	10800000	1	1	1	1139165	1085481	1095297	1	1	1	6894485	1508797	1452135	1	1	1	1628783	1614140	1589126	4138467	1	1	1	2204722	1	1	1	1	1	1	1	1	744546	744079	1	1	1	1	1	1	1	1
Procyanidin trimer EEC	Flavonoids	Flavanols	1	14100000	13100000	11300000	10700000	10800000	1	1	1	1139165	1085481	1095297	1	1	1	6894485	1508797	1452135	1	1	1	1628783	1614140	1589126	4138467	1	1	1	2204722	1	1	1	1	1	1	1	1	744546	744079	1	1	1	1	1	1	1	1
Theaflavin 3-O-gallate	Flavonoids	Flavanols	123622	117709	103176	107445	119874	123789	1	1	1	145581	147290	151754	1	1	1	1	1	1	1	1	1	1	1	1	1	1	1	117540	100706	90477	1	1	1	1	1	1	135793	160736	169716	1	1	1	827691	1	1	1	1
Theaflavin 3'-O-gallate	Flavonoids	Flavanols	123622	117709	103176	107445	119874	123789	1	1	1	145581	147290	151754	1	1	1	1	1	1	1	1	1	1	91524	1	1	1	1	117540	100706	90477	1	1	1	1	1	1	135793	160736	169716	1	1	1	827691	1	1	1	1
Theaflavin 3,3'-O-digallate	Flavonoids	Flavanols	1	1	1	1	1	1	164056	171566	171566	1	1	1	1	1	1	1	1	1	1	1	1	1	1	1	1	1	1	1005823	954967	1001243	1	1	1	1	1	1	1	1	1	1	1	1	2468581	2437246	1	863433	1
Kaempferol	Flavonoids	Flavonols	13334964	608092	597753	3002082	2913715	504715	1671028	1610836	1610836	611651	569052	686766	4599149	4751839	11345710	584405	1	552757	223176	225838	233882	1	1275713	1328438	15912825	15815655	15654890	457846	729879	938799	391370	1	1	1406452	610458	309517	1600175	1908310	1931734	2849164	3487919	3534663	1027246	972714	950924	3155650	2966124
Galangin	Flavonoids	Flavonols	272024	246439	255628	896010	725140	799360	729393	654554	654554	390094	2903273	3055506	278432	329856	294564	596736	599041	567272	840420	776428	1102369	575758	519365	391966	2597090	3103450	3068749	681308	260377	264267	377804	1	371863	1169164	1440599	867921	1045120	1131494	1083951	106784	171698	181275	1138109	1081452	1	1477094	1579575
Isorhamnetin 3-O-glucuronide	Flavonoids	Flavonols	1	1	1	1	124050	235077	645098	587604	587604	1	1	1	526571	513123	496271	336968	342586	344849	1125095	1143911	1091177	1	1	1	350033	353751	370077	394893	381179	400195	1902465	1879659	1798189	1	1	1	124795	160860	148643	1	554941	617272	1	1	1	1	1
Kaempferol 3-O-rhamnosyl-rhamnosyl-glucoside	Flavonoids	Flavonols	183078	133958	158338	1	1	1	331332	329250	329250	1	1	1	244748	213777	170106	1	1	1	1	290668	1	1	1	1	1	1	1	1	1	1	1	1	1	1	1	1	1	1	1	1	1	1	213119	203193	202539	1	1
Quercetin 3-O-glucoside	Flavonoids	Flavonols	890872	833651	862366	495233	480858	484014	672635	657845	657845	1	102792	105431	3617805	3464649	3474907	371329	362646	352232	344111	334922	319541	1	1	485599	583109	549657	524277	364294	333839	537778	1	1	1	1085939	1085795	1079217	17380956	2173156	18249908	1	119197	131208	1588087	1522448	1507668	283315	311461
Kaempferol 3-O-sophoroside	Flavonoids	Flavonols	112535120	108602928	106515040	13263609	14242259	13596140	11286632	1333370	1333370	12403897	12541355	12323124	83028928	81069496	83537704	16836166	17356724	17945576	19693068	19451854	18207332	30026712	30377946	31154418	25406692	26585570	27756324	547677	580424	507678	1834700	1893464	1866851	20809900	21076112	20900952	341043	49479444	333404	37604076	36868792	35432992	8057818	33308984	33005632	22136176	21067512
Quercetin 3-O-rutinoside	Flavonoids	Flavonols	112535120	108602928	106515040	13263609	14242259	13596140	11286632	1	1	12403897	12541355	12323124	83028928	81069496	83537704	16836166	17356724	17945576	19693068	19451854	18207332	30026712	30377946	31154418	25406692	26585570	27756324	547677	580424	507678	1834700	1893464	1866851	20809900	21076112	20900952	341043	49479444	333404	37604076	36868792	35432992	8057818	33308984	33005632	22136176	21067512
Kaempferol 3-O-glucoside	Flavonoids	Flavonols	1661778	1586631	1540172	977772	949218	971114	1	1	1	465178	449183	456363	1274770	1258369	1387464	836900	577295	593375	90796	91714	91795	612645	611077	607175	446366	428172	406216	309985	543531	563512	1	123253	1	407069	420979	411408	3536256	3842658	4008833	1	1	1	218930	731922	690528	1	229439
Kaempferol 3-O-xylosyl-rutinoside	Flavonoids	Flavonols	183078	133958	158338	1	1	1	331332	329250	329250	1	1	1	244748	213777	170106	1	1	1	1	290668	1	1	1	1	1	1	1	1	1	1	1	1	1	1	1	1	1	1	1	1	1	1	213119	203193	202539	1	1
Quercetin 3-O-(6''-acetyl-galactoside) 7-O-rhamnoside	Flavonoids	Flavonols	1	1	1	290982	291159	301548	1	331056	331056	11163470	11949958	12309917	134738	136925	143313	1	1	1	1	1	1	1	1	1	159113	182906	162257	1	1	1	1	1	1	285797	339503	369927	1	1	1	1	1	1	1324435	489299	1259201	714279	830438
Quercetin 3,4'-O-diglucoside	Flavonoids	Flavonols	176532	164639	716193	1	1	1	1	1	1	1	1	1	563084	125787	577698	1	1	1	410978	403241	402498	1	1	1	1	1	1	1	1	1	414242	415730	402556	102965	98461	1	476573	455806	439149	1	1	1	1	1	1	1	1
Kaempferol 3-O-xylosyl-glucoside	Flavonoids	Flavonols	20701950	10708712	19192270	10908883	10598421	10266152	13540944	13172668	13172668	6786268	6889186	2330074	7610280	15740324	7483015	13887840	13730646	13032880	8202798	8224491	15371918	511396	508278	504390	8425555	12375850	12639805	14337563	15223764	15013238	18490308	32314876	18058636	169426	145450	195344	22641564	4547543	31560352	103388	638243	790928	21000252	20368336	20878446	10789228	610544
6,8-Dihydroxykaempferol	Flavonoids	Flavonols	267310	276568	268299	4774083	4310623	4302010	1128547	1097897	1097897	241971	309177	233571	297905	326279	367021	1930652	1920287	1982676	2404415	2428518	2376577	1134776	1144118	1127133	603014	765360	372849	1718408	1637637	1628464	2451942	2453706	2464114	486375	655571	614872	556167	561991	627555	2665955	1454790	163805	888570	1296509	1210459	1374485	1019332
Isorhamnetin 3-O-galactoside	Flavonoids	Flavonols	1	1	1	1	1	1	1	1	1	421751	1	430602	98065	1	96388	164623	1	1	1	1	1	1	210232	1	1	1	1	1	117804	1	1	1	1	381947	364597	367132	1	1	1	1	1	1	1	1	1	1	1
Morin	Flavonoids	Flavonols	1783022	3532432	3522024	570946	532753	499721	572568	595092	595092	1398798	1349416	3881612	27420440	27285760	28742076	408603	385365	383941	2098996	2062410	1977947	2684896	2753278	2785196	44117580	44662608	43756480	1520310	1548902	1513256	522347	491185	516514	745832	1219934	740964	19113852	21859710	9619682	1	1	1	590673	649177	2179217	2425125	192731
Quercetin 3-O-xylosyl-glucuronide	Flavonoids	Flavonols	1456448	2278310	1339974	454254	493525	465010	1117695	1149984	1149984	1	1	1	1703672	1682423	544186	866215	842289	841219	1415750	1333875	1337015	1	1	1	8685326	8560521	6291058	4622942	5536708	5454919	1881641	1848733	1904096	2501529	2473694	2426456	206307	201048	198779	1	1	1	2209600	2314289	2261113	400506	1
Kaempferol 3,7-O-diglucoside	Flavonoids	Flavonols	112535120	108602928	106515040	13263609	14242259	13596140	11286632	1333370	1333370	12403897	12541355	12323124	83028928	81069496	83537704	16836166	17356724	17945576	19693068	19451854	18207332	30026712	30377946	31154418	25406692	26585570	27756324	547677	580424	507678	1834700	1893464	1866851	20809900	21076112	20900952	341043	49479444	333404	37604076	36868792	35432992	8057818	33308984	33005632	22136176	21067512
3,7-Dimethylquercetin	Flavonoids	Flavonols	3782192	3260507	3344518	423368	431235	796246	9356834	581280	581280	2496005	1688560	2305501	672170	752407	790975	29265456	29458724	869831	1297280	1249684	8662503	1237454	3611877	3596876	2251873	748467	743761	9224662	616270	9251493	2319311	2358820	2350995	4129226	3273458	1090811	318728	419781	429383	1	1435426	1146922	1030086	1038220	997884	1640780	1723268
Kaempferol 3-O-acetyl-glucoside	Flavonoids	Flavonols	347034	321986	311840	624170	615505	543120	167082	165818	165818	3783982	3570072	179199	294403	314422	266326	757043	769120	718939	263339	260749	245801	313057	1	306068	263180	263454	263905	575655	624319	571095	375944	325254	361026	290233	261787	228876	1524701	1573846	1642683	331359	1	1	294301	277277	257470	803531	811777
Methylgalangin	Flavonoids	Flavonols	2759143	583902	2850489	20134738	19811694	19798716	1716527	641249	641249	12869284	5076306	11694433	6215446	3806625	6584173	1161598	1112777	566640	3081640	2944852	1708771	697147	677652	668245	1603329	2657715	1784647	679457	1353011	1299527	1274991	1329106	348943	274494	4033462	1621276	229259	225502	1	577688	888720	1006551	585792	593458	418582	950927	1297004
Kaempferol 3-O-galactoside 7-O-rhamnoside	Flavonoids	Flavonols	858443	833530	817912	720964	925603	942114	1742692	1575906	1575906	476826	576245	438466	496098	479350	507875	443168	718986	666520	2124849	1975472	2029340	373714	362300	379742	536944	526123	552722	348914	328417	324154	5382645	5286173	5190688	89812	97202	1	27182600	27498584	28237094	1	1	1	1078490	1222916	1053570	170298	214966
Kaempferol 3-O-glucosyl-rhamnosyl-glucoside	Flavonoids	Flavonols	1	972938	930501	1	1	1	261143	277684	277684	1	1	1	956029	978501	963659	1	1	1	196237	209303	1	1	1	1	1	1	1	1	1	1	1	1	1	1	1	1	1	1	1	1	1	1	169368	161952	160612	1	325196
Isorhamnetin 3-O-glucoside 7-O-rhamnoside	Flavonoids	Flavonols	252557	1	1179558	1	1	1	591096	615960	615960	1	1	1	220537	208650	237899	1	1	1	1793009	1566350	1542179	605700	767889	1	1	1	1	1	1	1	1	1	1	1226506	1281313	894783	225063	231883	240470	1	184261	235022	229631	227579	212117	1	1
Isorhamnetin	Flavonoids	Flavonols	914403	805749	827814	707207	2500938	649998	776054	1823219	1823219	627353	802050	1671798	2468968	2068779	2217797	359318	2738733	2834217	1588819	1567073	1508488	8962119	8958154	9094299	846164	1049945	821853	12365852	12401262	12537309	1348252	1019709	1307504	2748666	5794519	5649496	465172	519812	508276	1372322	1254829	1340105	2389180	2337992	2296475	3096255	2860825
Kaempferol 3-O-rhamnoside	Flavonoids	Flavonols	245262	249936	244925	2188028	2172410	1905480	499441	501616	501616	505432	485687	414092	158815	140842	145512	545124	1003055	1018312	518021	1	507559	1595819	1673632	1657797	184763	1	193717	158311	879811	808751	119627	119437	122003	597255	3197468	590854	769558	821221	137426	2334913	3747165	4009263	14498049	14204833	14187003	3291761	3668209
Kaempferol 3-O-rutinoside	Flavonoids	Flavonols	858443	833530	817912	720964	925603	942114	1742692	1575906	1575906	476826	576245	438466	496098	479350	507875	443168	718986	666520	2124849	1975472	2029340	373714	362300	379742	536944	526123	552722	348914	328417	324154	5382645	5286173	5190688	89812	97202	1	27182600	27498584	28237094	1	1	1	1078490	1222916	1053570	170298	214966
Kaempferol 3-O-(6''-acetyl-galactoside) 7-O-rhamnoside	Flavonoids	Flavonols	1278834	1800440	1835755	397051	422568	441302	3223209	1270729	1270729	1246605	904183	1149868	2150280	2155907	2078767	1784624	899703	509409	3147591	2963720	2855914	226078	1556423	203181	724354	697552	688211	697459	696717	595200	498918	465779	466019	377713	355459	350306	2215660	2332666	2398223	1101576	1929623	2284326	883220	816701	1	4303827	717690
Quercetin	Flavonoids	Flavonols	1783022	3532432	3522024	570946	532753	499721	572568	595092	595092	1398798	1349416	3881612	27420440	27285760	28742076	408603	385365	383941	2098996	2062410	1977947	2684896	2753278	2785196	44117580	44662608	43756480	1520310	1548902	1513256	522347	491185	516514	745832	1219934	740964	19113852	21859710	9619682	1	1	1	590673	649177	2179217	2425125	192731
Kaempferol 3-O-(2''-rhamnosyl-galactoside) 7-O-rhamnoside	Flavonoids	Flavonols	183078	133958	158338	1	1	1	331332	329250	329250	1	1	1	244748	213777	170106	1	1	1	1	290668	1	1	1	1	1	1	1	1	1	1	1	1	1	1	1	1	1	1	1	1	1	1	213119	203193	202539	1	1
Quercetin 3-O-xyloside	Flavonoids	Flavonols	1	107593	119623	920292	910614	891984	295216	288796	288796	217985	193823	206405	181492	129238	201352	1	1	505112	721198	697943	142674	1	282237	1	625332	621112	636386	543302	273920	821127	1	1	100208	1228828	1230139	960193	710744	710341	746257	3983991	4563439	4382655	228432	202905	211445	1	169267
Quercetin 3-O-sophoroside	Flavonoids	Flavonols	176532	164639	716193	1	1	1	1	1	1	1	1	1	563084	125787	577698	1	1	1	410978	403241	402498	1	1	1	1	1	1	1	1	1	414242	415730	402556	102965	98461	1	476573	455806	439149	1	1	1	1	1	1	1	1
Quercetin 3-O-galactoside	Flavonoids	Flavonols	890872	833651	862366	495233	480858	484014	672635	657845	657845	430545	102792	105431	3617805	3464649	3474907	371329	362646	352232	344111	334922	319541	503239	1	485599	583109	549657	524277	364294	333839	537778	1	1	256020	1085939	1085795	1079217	17380956	2173156	18249908	1	119197	131208	1588087	1522448	1507668	283315	311461
Quercetin 3-O-rhamnoside	Flavonoids	Flavonols	1661778	1586631	1540172	977772	949218	971114	298723	255586	255586	465178	449183	456363	1274770	1258369	1387464	836900	577295	593375	90796	91714	91795	612645	611077	607175	446366	428172	406216	309985	543531	563512	93203	123253	278093	407069	420979	411408	3536256	3842658	4008833	1	1	1	218930	731922	690528	1	229439
Kaempferol 7-O-glucoside	Flavonoids	Flavonols	3237020	3286278	3081675	2848451	2792088	2719425	732964	974894	974894	2881157	2833472	2842964	340881	370199	362360	2143837	2164040	2136408	121950	301282	317014	3490205	3501217	3489999	351680	960025	370810	1393232	1314120	1366012	422010	366466	412285	1015661	1060328	1040014	274623	608924	614382	268146	1101510	1279383	278551	270011	256003	322617	402206
Myricetin 3-O-arabinoside	Flavonoids	Flavonols	290397	282352	277715	650522	615215	638103	119592	255250	255250	1	165830	173122	214786	205597	235079	449271	447137	184996	1	1	1	158343	157269	161929	1	1	1	183186	182954	187645	224526	218323	228612	489325	545373	409752	364063	170270	169345	1	1	1	402190	395393	387482	1	1
Quercetin 3-O-galactoside 7-O-rhamnoside	Flavonoids	Flavonols	112535120	108602928	106515040	13263609	14242259	13596140	11286632	1333370	1333370	12403897	12541355	12323124	83028928	81069496	83537704	16836166	17356724	17945576	19693068	19451854	18207332	30026712	30377946	31154418	25406692	26585570	27756324	547677	580424	507678	1834700	1893464	1866851	20809900	21076112	20900952	341043	49479444	333404	37604076	36868792	35432992	8057818	33308984	33005632	22136176	21067512
Quercetin 7,4'-O-diglucoside	Flavonoids	Flavonols	176532	164639	716193	1	1	1	1	1	1	1	1	1	563084	125787	577698	1	1	1	410978	403241	402498	1	1	1	1	1	1	1	1	1	414242	415730	402556	102965	98461	1	476573	455806	439149	1	1	1	1	1	1	1	1
Myricetin 3-O-rhamnoside	Flavonoids	Flavonols	890872	833651	862366	495233	480858	484014	672635	657845	657845	430545	102792	105431	3617805	3464649	3474907	371329	362646	352232	344111	334922	319541	503239	1	485599	583109	549657	524277	364294	333839	537778	1	1	256020	1085939	1085795	1079217	17380956	2173156	18249908	1	119197	131208	1588087	1522448	1507668	283315	311461
Isorhamnetin 4'-O-glucoside	Flavonoids	Flavonols	1	1	1	1	1	1	1	1	1	421751	1	430602	98065	1	96388	164623	1	1	1	1	1	1	210232	1	1	1	1	1	117804	1	1	1	1	381947	364597	367132	1	1	1	1	1	1	1	1	1	1	1
Quercetin 4'-O-glucoside	Flavonoids	Flavonols	890872	833651	862366	495233	480858	484014	672635	657845	657845	430545	102792	105431	3617805	3464649	3474907	371329	362646	352232	344111	334922	319541	503239	1	485599	583109	549657	524277	364294	333839	537778	1	1	256020	1085939	1085795	1079217	17380956	2173156	18249908	1	119197	131208	1588087	1522448	1507668	283315	311461
Rhamnetin	Flavonoids	Flavonols	914403	805749	827814	707207	2500938	649998	776054	1823219	1823219	627353	802050	1671798	2468968	2068779	2217797	359318	2738733	2834217	1588819	1567073	1508488	8962119	8958154	9094299	846164	1049945	821853	12365852	12401262	12537309	1348252	1019709	1307504	2748666	5794519	5649496	465172	519812	508276	1372322	1254829	1340105	2389180	2337992	2296475	3096255	2860825
Quercetin 3-O-arabinoside	Flavonoids	Flavonols	1	107593	119623	920292	910614	891984	295216	288796	288796	217985	193823	206405	181492	129238	201352	1	1	505112	721198	697943	142674	1	282237	1	625332	621112	636386	543302	273920	821127	1	1	100208	1228828	1230139	960193	710744	710341	746257	3983991	4563439	4382655	228432	202905	211445	1	169267
Quercetin 3-O-rhamnosyl-galactoside	Flavonoids	Flavonols	112535120	108602928	106515040	13263609	14242259	13596140	11286632	1333370	1333370	12403897	12541355	12323124	83028928	81069496	83537704	16836166	17356724	17945576	19693068	19451854	18207332	30026712	30377946	31154418	25406692	26585570	27756324	547677	580424	507678	1834700	1893464	1866851	20809900	21076112	20900952	341043	49479444	333404	37604076	36868792	35432992	8057818	33308984	33005632	22136176	21067512
Quercetin 3-O-rhamnosyl-rhamnosyl-glucoside	Flavonoids	Flavonols	1	972938	930501	1	1	1	261143	277684	277684	1	1	1	956029	978501	963659	1	1	1	196237	209303	1	1	1	1	1	1	1	1	1	1	1	1	1	1	1	1	1	1	1	1	1	1	169368	161952	160612	1	325196
Kaempferol 3-O-sophoroside 7-O-glucoside	Flavonoids	Flavonols	4038013	3829711	3971359	1	1	1	88809	102807	102807	1	1	1	3388356	3331035	3496836	1	1	1	1	1	1	1	1	1	1	1	1	1	1	1	1	1	1	1	1	1	92678	1	1	1	1	1	1	1	1	1	1
Kaempferide	Flavonoids	Flavonols	1	1	1	1339483	1310646	1290712	262764	264481	264481	5663776	5647852	5486887	508128	1	469879	389968	391939	372882	394650	363276	334707	8322060	8303282	8426408	583776	568904	546899	11706029	5885655	2864452	985058	984788	1998842	4462298	4104458	4062190	356164	463230	470739	683770	1153796	1307581	755280	752443	754694	2353000	3391296
Myricetin	Flavonoids	Flavonols	267310	276568	268299	4774083	4310623	4302010	1128547	1097897	1097897	241971	309177	233571	297905	326279	367021	1930652	1920287	1982676	2404415	2428518	2376577	1134776	1144118	1127133	603014	765360	899988	1718408	1637637	1628464	2451942	2453706	2464114	486375	655571	614872	556167	561991	627555	2665955	1454790	163805	888570	1296509	1210459	1374485	1019332
Kaempferol 3-O-galactoside	Flavonoids	Flavonols	1661778	1586631	1540172	977772	949218	971114	298723	255586	255586	465178	449183	456363	1274770	1258369	1387464	836900	577295	593375	90796	91714	91795	612645	611077	607175	446366	428172	406216	309985	543531	563512	93203	123253	278093	407069	420979	411408	3536256	3842658	4008833	1	1	1	218930	731922	690528	1	229439
Quercetin 3-O-glucosyl-rhamnosyl-glucoside	Flavonoids	Flavonols	4038013	3829711	3971359	1	1	1	88809	102807	102807	1	1	1	3388356	3331035	3496836	1	1	1	1	1	1	1	1	1	1	1	1	1	1	1	1	1	1	1	1	1	92678	1	1	1	1	1	1	1	1	1	1
Quercetin 3-O-acetyl-rhamnoside	Flavonoids	Flavonols	347034	321986	311840	624170	615505	543120	167082	165818	165818	3783982	3570072	179199	294403	314422	266326	757043	769120	718939	263339	260749	245801	313057	1	306068	263180	263454	263905	337287	624319	571095	375944	325254	361026	290233	261787	228876	1524701	1573846	1642683	331359	1	1	294301	277277	257470	803531	811777
Isorhamnetin 7-O-rhamnoside	Flavonoids	Flavonols	125692	126651	125694	581511	535786	492906	147081	138281	138281	421751	137923	430602	98065	1	96388	164623	432149	455099	561754	496195	476412	238935	210232	231823	696133	640555	687605	2072035	117804	2100644	342290	324588	343294	381947	364597	367132	149822	1	1	1	1	1	333975	226949	283500	1	1
Isorhamnetin 3-O-glucoside	Flavonoids	Flavonols	125692	126651	125694	581511	535786	492906	147081	138281	138281	421751	137923	430602	98065	1	96388	164623	432149	455099	561754	496195	476412	238935	210232	231823	696133	640555	687605	2072035	117804	2100644	342290	324588	343294	381947	364597	367132	149822	1	1	1	1	1	333975	226949	283500	1	1
Quercetin 3-O-glucosyl-rhamnosyl-galactoside	Flavonoids	Flavonols	4038013	3829711	3971359	1	1	1	1	1	1	1	1	1	3388356	3331035	3496836	1	1	1	1	1	1	1	1	1	1	1	1	1	1	1	1	1	1	1	1	1	1	1	1	1	1	1	1	1	1	1	1
Quercetin 3-O-glucosyl-xyloside	Flavonoids	Flavonols	10114999	9707845	9423462	33701072	1438968	32816854	26942106	27816096	27816096	6065154	6159708	5998379	7522854	6999650	7399485	28080274	12288510	26298048	19043292	28006442	19078370	1419226	10010757	9889892	17100998	16737667	23615928	27379028	29191348	28827508	68066456	67721256	68778656	1	1144799	1114186	3764760	1373096	4134322	159366	93424	158764	32147948	36871228	37014496	4130260	4834166
5,3',4'-Trihydroxy-3-methoxy-6:7-methylenedioxyflavone 4'-O-glucuronide	Flavonoids	Flavonols	362876	355675	359294	1276930	1254409	1224948	1	1	1	329127	283515	285057	299096	305459	289550	1010819	436784	434230	1	1	1	1	1	1	687149	682214	648141	1	1	1	1	1	1	1	1	1	1	1	1	1	1	1	1	1	1	1	1
Isorhamnetin 3-O-rutinoside	Flavonoids	Flavonols	1633615	1680929	1600288	508592	490720	528400	728157	1	1	194933	193594	209666	2169619	2101611	2109609	738562	731461	745134	648110	659656	604100	739953	761128	780183	1	203348	312219	153791	151785	169043	355311	354397	675821	1439193	1419874	1394960	1	161519	446445	1	636708	808341	1	354509	345350	132772	217365
Myricetin 3-O-rutinoside	Flavonoids	Flavonols	176532	164639	716193	1	1	1	1	1	1	1	1	1	563084	125787	577698	1	1	1	410978	403241	402498	1	1	1	1	1	1	1	1	1	414242	415730	402556	102965	98461	1	476573	455806	439149	1	1	1	1	1	1	1	1
Jaceidin 4'-O-glucuronide	Flavonoids	Flavonols	150393	437113	430481	184660	169517	297515	312783	266968	266968	317286	626610	314969	108581	110260	119170	1	1	1	296329	282087	183057	663550	662886	678756	9424619	10278864	10609609	1	1	1	1	1	1	1082721	1119394	1082238	369664	448840	477542	209560	155521	186447	1	1	1	1	1
Kaempferol 3,7,4'-O-triglucoside	Flavonoids	Flavonols	4038013	3829711	3971359	1	1	1	88809	102807	102807	1	1	1	3388356	3331035	3496836	1	1	1	1	1	1	1	1	1	1	1	1	1	1	1	1	1	1	1	1	1	92678	1	1	1	1	1	1	1	1	1	1
Kaempferol 3-O-(2''-rhamnosyl-6''-acetyl-galactoside) 7-O-rhamnoside	Flavonoids	Flavonols	119204	89634	89122	1	1	1	1	1	1	1	1	1	1	1	1	1	1	1	286999	1	253794	1	1	1	1	1	1	1	1	1	1	1	1	1	1	1	1	1	1	1	1	1	1	1	1	1	1
Kaempferol 3-O-glucosyl-rhamnosyl-galactoside	Flavonoids	Flavonols	1	1	1	1	1	1	1	1	1	1	1	1	1	1	1	1	1	1	1	1	1	1	1	1	1	1	1	1	1	1	1	1	1	1	1	1	1	1	1	1	1	1	1	1	1	1	325196
5,4'-Dihydroxy-3,3'-dimethoxy-6:7-methylenedioxyflavone 4'-O-glucuronide	Flavonoids	Flavonols	420421	393250	388290	362989	652450	681456	71437	1	1	682804	684953	724116	1	1	1	292298	285922	259080	1	1	1	578364	596113	645098	1	1	1	205663	214920	190083	1	1	1	1	1	1	728401	833733	833335	1	1	107598	266837	220221	210941	1	1
3-Methoxynobiletin	Flavonoids	Flavonols	2742616	2771751	2896522	5784064	5598288	6108265	30796110	27751174	27751174	4341785	4340952	4260226	1	3039957	24709116	1002905	5639383	5733984	27665148	28285062	28577536	7371962	5578916	6003598	14747889	14631673	13768488	1302204	1290077	1275229	8462746	7838166	8267893	6397132	5980172	6254757	3335520	2642104	3607837	382197	292068	822388	12142175	11094811	10960937	4167835	4694374
Quercetin 3-O-glucuronide	Flavonoids	Flavonols	1	1	1	221469	216006	214449	1	1	1	440353	403061	421523	1	1	1	1	1	1	1	1	1	1	1	1	1	1	1	1	1	1	1	1	1	1	1	1	1	1	1	1	1	1	195138	194121	204930	1	1
Quercetin 3-O-xylosyl-rutinoside	Flavonoids	Flavonols	141728	139738	149316	1	1	1	4573944	4548953	4548953	1	1	1	1	1	1	163496	1	1	4257674	4244752	4257914	1	1	1	1	1	1	1	1	137395	1624490	1661578	1634865	1	1	1	1	1	1	1	1	1	3448769	3593703	3433923	1	1
Kaempferol 3-O-glucuronide	Flavonoids	Flavonols	1	1	1	1	1	1	1	1	1	1	1	1	1	1	1	1	1	1	1	1	1	1	1	1	1	1	1	233311	236791	244133	1	1	1	123509	1	1	1	130498	145023	166064	219103	242230	1	1	1	193054	223261
Myricetin 3-O-glucoside	Flavonoids	Flavonols	736796	1130823	1	423020	408855	409564	1	1	1	1	1	1	1	1	1	1	1	1	150092	1	117314	1	1	1	1	1	1	1	1	1	1	1	1	1	1	1	565621	1	633447	1	1	1	1	1	1	200168	236950
Myricetin 3-O-galactoside	Flavonoids	Flavonols	1	1	1	423020	408855	409564	1	1	1	1	1	1	1	1	1	1	1	1	150092	1	117314	1	1	1	1	1	1	1	1	1	1	1	1	1	1	1	565621	1	633447	1	1	1	1	1	1	200168	236950
Aspalathin	Flavonoids	Flavonols	4405785	2361881	4617241	711222	1445361	4600780	3129608	2171915	2171915	1143781	1091372	1064406	4070233	4070429	3901450	3766592	528498	568976	1384765	1	906442	886565	871831	899875	2491927	2400824	2244888	2308087	2287437	2578626	1	1541728	2202143	902387	918875	907128	697156	525752	12100000	1	303493	392290	1879614	1848804	1672197	2090559	1430335
Spinacetin 3-O-glucosyl-(1-6)-glucoside	Flavonoids	Flavonols	675874	626203	1	583935	582319	602576	646618	664152	664152	24200000	25800000	26300000	735241	729628	698758	1	1	1	205470	124650	192933	1	1	1	271928	271148	284198	218608	215728	223443	1	1	1	553011	607961	622623	165457	181510	190325	1	1	1	1	1	1	381033	446791
Quercetin 3-O-(6	Flavonoids	Flavonols	9767623	13400000	13800000	6825299	6574913	6375038	71700000	71600000	71600000	4808302	4535071	4674613	3597765	3541570	3452153	6192723	5993399	5771724	14300000	14400000	14700000	655266	1030745	7166786	1962662	2050273	2180187	1333083	1355517	5081230	30100000	30700000	31100000	266017	329951	1	3940035	4511460	4529495	207710	625068	824706	1143282	1061257	2631446	1	1
Kaempferol 3-O-(6	Flavonoids	Flavonols	420421	393250	388290	362989	652450	681456	71437	1	1	682804	684953	724116	1	1	1	292298	285922	259080	1	1	1	578364	596113	645098	1	1	1	205663	214920	190083	1	1	1	1	1	1	728401	833733	833335	1	1	107598	266837	220221	210941	1	1
Spinacetin 3-O-(2	Flavonoids	Flavonols	1	243908	1	1513531	4057209	1	1	1	1	1	347585	7012065	1	1	1	1	1	1	1	1	1	1	1	1	1	1	1	1	1	1	1	1	1	1	1	1	1	1	1	1	1	1	1	1	1	1	1
Patuletin 3-O-glucosyl-(1-6)-[apiosyl(1-2)]-glucoside	Flavonoids	Flavonols	1	1	1	1	1	1	1	1	1	208170	197530	1	1	1	1	1	1	1	1	1	1	1	1	1	1	1	1	1	1	1	1	1	1	1	1	1	1	1	1	1	1	1	1	1	1	1	1
Gallic acid 3-O-gallate	Phenolic acids	Hydroxybenzoic acids	1	1	1	2143077	2180655	2310395	1	1	1	1186778	1157487	1154254	682308	431756	748619	146214	136281	131343	683770	679937	672870	258549	1	1	92920	76403	91899	556893	1131254	548643	491706	288502	468137	1	808501	785712	74932	141508	135228	191783	122638	340692	1199555	1200587	1177318	403040	466732
5-O-Galloylquinic acid	Phenolic acids	Hydroxybenzoic acids	1444304	645273	646267	826156	845978	833337	678760	184197	184197	357698	516666	342929	2768872	2744059	2682766	2015804	2040357	1043202	1260008	1237669	1553115	223856	234058	227286	89576	83832	80686	1400962	1893458	1959053	1096783	240846	1064879	2528674	712655	1708517	313839	339879	327991	236152	844324	2008959	1387860	1407701	1352095	831895	907730
2,4-Dihydroxybenzoic acid	Phenolic acids	Hydroxybenzoic acids	881310	768418	765458	1	523800	1	1253287	1158559	1158559	1	1	1	2022753	1951336	1932214	655794	621617	589731	1743374	1655063	1629921	1	1	1	737721	645655	702240	1	1	1	334751	1	694088	2319025	1	1861085	10830222	11497345	11115122	1	1328601	1472814	5696399	5494123	5351919	3388852	1590512
Protocatechuic acid	Phenolic acids	Hydroxybenzoic acids	881310	768418	765458	1	523800	1	1253287	1158559	1158559	831034	772454	762145	2022753	1951336	1932214	655794	621617	589731	1743374	1655063	1629921	326970	344250	362014	737721	645655	702240	623413	634394	673150	334751	1	694088	1	1	1	10830222	11497345	11115122	1	1328601	1472814	5696399	5494123	5351919	3388852	1590512
Galloyl glucose	Phenolic acids	Hydroxybenzoic acids	344678	7460896	7222621	4792986	4793791	3275757	602515	3238769	3238769	1	5733018	1	4818799	4775154	4658921	1404150	1938502	1307289	4412452	3654355	3913647	4711384	1	4743992	5413417	5243923	5003826	1	2841790	2950462	671482	645383	634639	27621178	28039452	27630752	347514	518504	502461	499416	802032	1941674	907123	897672	874942	304842	1
Gallic acid	Phenolic acids	Hydroxybenzoic acids	10669494	10673799	10481318	3531513	3503058	3573778	15622770	15569739	15569739	32487954	32750360	32710012	2845093	1471645	2959024	1032401	1127640	1058807	4609460	4457986	4492265	2941651	3020949	3054472	876982	877794	892744	3678582	3677494	1	5834907	5822713	5697887	2767888	2862360	2832095	1	2684661	2675492	171540	782366	171526	1011472	1095079	1795699	1	1031142
Vanillic acid	Phenolic acids	Hydroxybenzoic acids	1798149	1693365	1800528	1333956	1326567	1436319	1656383	1667036	1667036	6528065	6535748	6479845	1658885	1683668	1671284	12334650	12215708	11905041	1759050	1674392	1641541	6041670	6065165	6007549	1484485	1547678	1500414	22626818	23140792	22537052	6460434	6419756	6396175	14529177	14272751	13897316	1	2673562	2614410	7051580	10955531	12855818	7966205	7841686	7815002	1	1
2,3-Dihydroxybenzoic acid	Phenolic acids	Hydroxybenzoic acids	881310	768418	765458	1	523800	1	1253287	1158559	1158559	1	1	1	2022753	1951336	1932214	655794	621617	589731	1743374	1655063	1629921	1	1	1	737721	645655	702240	1	1	1	334751	1	694088	2319025	1	1861085	10830222	11497345	11115122	1	1328601	1472814	5696399	5494123	5351919	3388852	1590512
4-Hydroxybenzoic acid	Phenolic acids	Hydroxybenzoic acids	3227554	2946919	2975667	6794384	6236568	1	3384668	3468715	3468715	1	343468	314683	1759367	1977480	1801136	4322499	4308695	4376649	1252809	1226147	1285723	810569	732934	1	2352564	2304810	1	4702738	4602415	4505341	5769682	5498727	5476442	1	251643	244825	16788846	18410284	18403464	8041270	11474663	11239990	25368788	25706690	25299374	11273401	11797618
Gentisic acid	Phenolic acids	Hydroxybenzoic acids	881310	768418	765458	1	523800	1	1253287	1158559	1158559	831034	772454	762145	2022753	1951336	1932214	655794	621617	589731	1743374	1655063	1629921	326970	344250	362014	737721	645655	702240	623413	634394	673150	334751	1	694088	2319025	1	1861085	10830222	11497345	11115122	100175	1328601	1472814	5696399	5494123	5351919	3388852	1590512
Gallic acid 4-O-glucoside	Phenolic acids	Hydroxybenzoic acids	344678	7460896	7222621	4792986	4793791	3275757	602515	3238769	3238769	4649390	5733018	2634803	4818799	4775154	4658921	1404150	1938502	1307289	4412452	3654355	3913647	4711384	931854	4743992	5413417	5243923	5003826	1752249	2841790	2950462	671482	645383	634639	27621178	28039452	27630752	347514	518504	502461	499416	802032	1941674	907123	897672	874942	304842	1
3,5-Dihydroxybenzoic acid	Phenolic acids	Hydroxybenzoic acids	881310	768418	765458	1	523800	1	1253287	1158559	1158559	831034	772454	762145	2022753	1951336	1932214	655794	621617	589731	1743374	1655063	1629921	326970	344250	362014	737721	645655	702240	623413	634394	673150	334751	1	694088	1	1	1	10830222	11497345	11115122	1	1328601	1472814	5696399	5494123	5351919	3388852	1590512
4-Hydroxybenzoic acid 4-O-glucoside	Phenolic acids	Hydroxybenzoic acids	1614386	1718316	1710076	4310025	4180708	4420102	13312976	12984425	12984425	2447422	2438651	2552924	630149	620276	716198	4382835	4549230	4361109	11185623	11032836	10800020	8559589	8521300	8579313	5254936	1156555	4896976	3903493	3556485	3683293	149351	144500	147598	1365136	10086395	1320814	301687	331965	328290	656238	1110535	2877267	18181896	17840544	17558512	2204127	2423719
2,6-Dihydroxybenzoic acid	Phenolic acids	Hydroxybenzoic acids	881310	768418	765458	1	523800	1	1253287	1158559	1158559	831034	772454	762145	2022753	1951336	1932214	655794	621617	589731	1743374	1655063	1629921	326970	344250	362014	737721	645655	702240	623413	634394	673150	334751	1	694088	2319025	1	1861085	10830222	11497345	11115122	100175	1328601	1472814	5696399	5494123	5351919	3388852	1590512
Benzoic acid	Phenolic acids	Hydroxybenzoic acids	1669859	4709283	1024544	425940	665248	783685	5311182	1233260	1233260	1207930	1870157	1854367	3606033	3776618	3977839	1460738	645012	226660	2655145	2261073	1980282	876059	521440	1674010	594403	661030	244463	562634	665140	1086100	2010455	2150246	848736	2051498	1942597	724059	1534839	2428970	2229801	771458	294000	1027962	2392714	2707830	2513137	1968469	2003240
Syringic acid	Phenolic acids	Hydroxybenzoic acids	1257105	1200192	484894	1950004	1917683	1982741	2093465	6170561	6170561	1075517	855383	663754	1668982	1250859	1704961	1259336	1294474	1263740	7980951	2451777	2451637	1653028	1939285	1600393	2122765	3286491	2095938	3604121	3596207	3380583	6322448	7775457	6347115	3161542	3017957	3247415	6026583	6228142	5980382	2614118	3492947	3613721	11005796	1	10699281	33697804	33434602
Protocatechuic acid 4-O-glucoside	Phenolic acids	Hydroxybenzoic acids	2293233	4898724	4939361	2835765	2797497	2971459	2947486	2612165	2612165	7400328	7199512	7272904	721504	828738	1900277	1728820	1781160	1832483	4635767	4388440	1562340	9804760	9845594	9832975	1039732	963819	966539	12969769	5258800	5455783	1526373	1512998	1490421	2843757	2857938	2836420	573577	564215	737089	1288211	1960138	1990993	2603017	2574218	2501745	2407925	4020015
Gallic acid ethyl ester	Phenolic acids	Hydroxybenzoic acids	1257105	1200192	484894	1950004	1917683	1982741	2093465	6170561	6170561	1075517	855383	663754	1668982	1250859	1704961	1259336	1294474	1263740	7980951	2451777	2451637	1653028	1939285	1600393	2122765	3286491	2095938	3604121	3596207	3380583	6322448	7775457	6347115	3161542	3017957	3247415	6026583	6228142	5980382	2614118	3492947	3613721	11005796	1	10699281	33697804	33434602
Ellagic acid glucoside	Phenolic acids	Hydroxybenzoic acids	1	1	1	104511	97939	113788	1	1	1	1	1	1	1	1	1	1	82559	1	1	1	1	1	1	1	1	1	1	1	1	1	1	1	1	1	1	1	149413	882333	170761	1	1	1	1	1	1	1	1
3-Hydroxybenzoic acid	Phenolic acids	Hydroxybenzoic acids	1	1	1	1	1	1	1	1	1	1	1	1	1	1	1	1	1	1	1	1	1	1	1	1	1	1	1	1	1	1	1	1	1	1	1	1	1	1	1	1	1	1	1	1	1	1	1
Valoneic acid dilactone	Phenolic acids	Hydroxybenzoic acids	1	1	1	1	1	1	1	1	1	1	1	1	1	1	1	1	1	1	1	1	1	1	1	1	1	1	1	1	1	1	1	1	1	1	1	1	113304	129877	126679	1	1	1	1	1	1	1	1
Ellagic acid	Phenolic acids	Hydroxybenzoic acids	1	1	1	1	1	1	1	1	1	246348	108391	118073	1	1	1	1	1	1	1	1	1	1	1	1	1	1	1	1	1	501139	1	1	1	1	1	1	1	1	1	1	1	1	1	1	1	1	1
Ellagic acid acetyl-xyloside	Phenolic acids	Hydroxybenzoic acids	1	1	1	1	1	1	1	1	1	1	1	1	1	1	1	1	1	1	1	1	1	1	1	1	1	1	1	1	1	1	1	1	1	1	1	1	199808	211723	203020	1	1	1	1	1	1	1	1
Ellagic acid arabinoside	Phenolic acids	Hydroxybenzoic acids	1	1	1	95098	99425	100163	1	1	1	514480	637315	622700	1	1	1	1	1	1	1	1	1	157947	161408	161188	1	1	1	1	1	1	141284	133226	139013	1	1	1	1	1	1	1	244704	334959	1	1	1	1	1
Ellagic acid acetyl-arabinoside	Phenolic acids	Hydroxybenzoic acids	1	1	1	1	1	1	1	1	1	1	1	1	1	1	1	1	1	1	1	1	1	1	1	1	1	1	1	1	1	1	1	1	1	1	1	1	199808	211723	203020	1	1	1	1	1	1	1	1
2-Hydroxybenzoic acid	Phenolic acids	Hydroxybenzoic acids	1	1	1	1	1	1	1	1	1	1	1	1	1	1	1	1	1	1	1	1	1	810569	732934	1	1	1	1	1	1	1	1	1	1	1	251643	1	1	1	1	1	1	1	1	1	1	1	1
3-Sinapoylquinic acid	Phenolic acids	Hydroxycinnamic acids	2444894	2371105	1894143	1835686	1791910	2813792	1098657	639963	639963	2509717	887358	2440510	1571478	1628856	1593913	1047237	1036913	2398512	686956	316622	201559	3083310	2970452	3027504	2362874	2326019	1039568	874945	859716	879876	251807	245728	251048	3061352	3087809	3060612	711933	803015	1273632	135051	197755	241719	641611	653800	330150	502031	1
Avenanthramide 2c	Phenolic acids	Hydroxycinnamic acids	3419567	3359975	3436283	5229593	1480148	5259668	7967875	4105202	4105202	3039978	3318807	3088828	2946711	2936668	2184858	7253493	2062758	2098022	4002640	3492651	3600288	2182802	2234813	2172899	4236115	4191313	4266747	9221287	9327073	9444669	4724839	4667690	1503911	8800518	9056309	8831165	6749101	1	8837383	157046	1109980	1580778	1014145	1025311	1012404	979291	1609002
Avenanthramide 2f	Phenolic acids	Hydroxycinnamic acids	3269340	3109550	3097210	1851010	9072873	1888386	3027648	13579881	13579881	6725706	6693713	3796184	1419853	1404201	1364894	1578396	1578701	1612133	3024849	2941795	2374334	13818909	13903374	13978833	1009825	991324	999506	12541771	12882248	12975489	4365757	4298238	4343281	4287296	4279731	4128745	522716	644528	641821	1032479	1216473	731888	7103983	6966832	6337879	1922003	2004820
Avenanthramide 2p	Phenolic acids	Hydroxycinnamic acids	17831744	17031580	17125784	2038644	2002733	1950503	1	66186224	66186224	24101084	729901	23767700	3895863	3846751	3737250	886214	904244	895469	62882208	62419848	61084584	2091749	1771314	38648328	1366566	1312593	1310016	1827342	1367221	1352654	52576344	52502520	51174184	1257054	2391884	1326215	4194301	5349209	5384396	2129291	617545	1710262	83331976	83606040	82784248	998573	2741739
8-O-4'-Dehydrodiferulic acid	Phenolic acids	Hydroxycinnamic acids	3526922	3521439	3430434	16000941	1649108	1567275	7511269	7780535	7780535	2231421	3005662	2043655	3587159	3585031	3515648	1317631	1303683	1319570	12612353	4620608	4689881	2081110	3746689	2173717	4122394	4056142	4179257	2861533	2788828	2828876	3360345	3479168	3446643	2210613	2059551	2165906	1400185	1494739	1525900	204690	320681	437683	31337656	29227804	7179433	779226	828617
2-S-Glutathionyl caftaric acid	Phenolic acids	Hydroxycinnamic acids	10930253	10750474	10352739	1365546	1319126	1344323	1	1	1	239060	244450	246507	7280905	6647564	7446521	638133	633478	623591	496542	508491	1	158389	121438	137101	1	1	1	122537	122864	122239	497480	510731	496804	356683	340466	325173	30064524	29561180	30036128	1	95811	105142	1	901884	840906	1042138	1192550
Sitosterol ferulate	Phenolic acids	Hydroxycinnamic acids	1559399	5152163	1	868263	599600	834627	1235922	1181019	1181019	778232	765413	521417	263908	932527	2893237	117799	559813	562570	839487	1528013	1484925	1	1	1	89562	543492	358361	3790075	3892239	3771520	1322682	425308	417067	765844	1470728	424855	3017764	2792560	2836598	1465743	268991	309922	482480	963730	526830	2130175	3029432
4-Feruloylquinic acid	Phenolic acids	Hydroxycinnamic acids	14941365	14392037	4128401	16012445	15809341	16255865	49523792	18741496	18741496	3873432	3687551	3660380	407781	403103	405438	25232856	25548548	25620232	990699	972058	987779	1277442	1290088	3724465	4835268	4814486	4779646	8782237	5977293	5935298	604321	25921406	596681	12221478	12370137	12379501	4771855	4950155	4774319	12386073	1073078	1147095	57021416	54634108	1236695	369044	406878
4-Caffeoylquinic acid	Phenolic acids	Hydroxycinnamic acids	128863808	130171160	124983016	91339216	92223760	87832944	17225476	81285872	81285872	1486721	1433673	1425755	2189836	33052204	2082876	96940800	95117888	93562192	70310112	70833320	74128400	102708680	56823476	57625428	2849619	3071596	31296888	8916800	8915972	8923711	1	4711677	4649292	4338902	4059097	1367271	19771168	42705504	21457232	6480841	10809218	12780895	65076356	64357144	62726120	1512304	1576012
p-Coumaric acid ethyl ester	Phenolic acids	Hydroxycinnamic acids	2990662	1	2879351	3236243	3220845	3249059	1028583	1038307	1038307	523479	520332	717075	167443	285163	233084	134062	99833	3162618	270931	625004	176558	968223	983317	958640	208541	218334	540371	2586090	2667013	1	554681	499204	1	1854733	1855622	1726394	2161719	2253804	2248590	568089	894538	1028203	302582	1	273957	2804354	2967357
Ferulic acid 4-O-glucoside	Phenolic acids	Hydroxycinnamic acids	1	1	1	1	1	1	1	1	1	1	1	1	1579552	1522346	2304833	1	1	1	1	1	1	1	17449762	17097188	1	1	1	1	1	1	1	3556976	1	1348989	1408391	1381702	1	1	1	1	1121018	1	1	1	1	1	1
Cinnamic acid	Phenolic acids	Hydroxycinnamic acids	2682232	2415016	2388248	5353734	5369182	5292153	5181976	4944171	4944171	3247515	3120916	3120200	875005	874394	792278	4252333	4367891	4436214	7032560	7002843	7195270	531273	539398	517678	1217045	1170912	1208539	1	172197	411745	9287392	8953174	9214751	2707858	2804902	2817359	629574	1	692205	185917	180420	553062	229310	313403	1151402	1	289654
Caffeic acid 4-O-glucoside	Phenolic acids	Hydroxycinnamic acids	1052238	985807	977961	4747636	4653983	4594731	8336493	3707660	3707660	1	3580220	1910264	1682467	6109572	1711010	13883718	14462038	14791015	7040159	6557307	676920	221330	2964096	3035933	1626137	851006	1626684	2546385	6404244	6161810	2775473	1	2779940	4745970	2922984	2877233	806219	4546027	972036	764374	682907	1221736	15734027	15880141	15447412	3520897	3660796
5-8'-Dehydrodiferulic acid	Phenolic acids	Hydroxycinnamic acids	3526922	3521439	3430434	16000941	1649108	1567275	7511269	7780535	7780535	2231421	3005662	2043655	3587159	3585031	3515648	1317631	1303683	1319570	12612353	4620608	4689881	2081110	3746689	2173717	4122394	4056142	4179257	2861533	2788828	2828876	3360345	3479168	3446643	2210613	2059551	2165906	1400185	1494739	1525900	204690	320681	437683	31337656	29227804	7179433	779226	828617
4-p-Coumaroylquinic acid	Phenolic acids	Hydroxycinnamic acids	7804295	6701207	6820897	20164296	19996856	15989757	11363714	10067651	10067651	2956632	1289224	3221690	324218	347474	335683	60431468	56220832	53601376	4549358	12024602	3847165	2868770	875819	884623	1397250	1330804	1389546	17188916	18823180	16846640	1003347	3204213	992934	1273760	1059373	5142350	5193067	5858851	5949584	504444	2357672	2483929	8052477	4308362	7901305	1265954	1406835
p-Coumaroyl tartaric acid	Phenolic acids	Hydroxycinnamic acids	2561064	1755135	1743137	3728158	4654956	3613947	220149	212726	212726	795024	811821	808042	1835188	1879802	1890803	2822740	2797980	2854654	1487880	1409971	216880	453644	425359	1	1765477	1794509	1733739	205878	2332885	2305914	1465897	1487795	1453643	2239631	1677989	1361185	309186	279058	372214	648578	188960	202256	1276367	1220067	273553	730517	776959
24-Methyllathosterol ferulate	Phenolic acids	Hydroxycinnamic acids	1445980	1	1486432	450259	484360	4286453	243632	2831858	2831858	283975	3490507	3584388	5680614	5745687	1	9140505	139500	9383701	8083557	8236270	7967015	11597932	11645643	11577240	197265	216114	206269	1608750	1617822	1582435	5671531	5688224	5616140	799525	778144	764929	1370151	978618	941237	10305284	14394699	17252884	1678407	1870131	1795736	1980864	2225705
p-Coumaric acid 4-O-glucoside	Phenolic acids	Hydroxycinnamic acids	1672754	1541790	1467413	1271128	1283117	1253424	1207809	1793863	1793863	1710767	1218430	328930	621871	685140	690402	1425738	1394877	1428629	2807099	1	2406386	565139	566708	326854	1860048	1824351	1812723	1148685	1291491	1138598	1036987	1061407	1041002	3235797	1446518	1417620	2853184	3060328	3114419	5086749	6327704	6512626	1792422	1806099	1784803	945194	1551915
1-Sinapoyl-2,2'-diferuloylgentiobiose	Phenolic acids	Hydroxycinnamic acids	462487	1	26399488	1	17790698	30915560	1	1	1	1	1	1	426711	428010	433020	1	1	1	1	1	1	1	1	1	412940	455662	459417	1	1	1	1	1	1	1	1	1	104478	110244	123287	1	1	1	201020	192244	175751	1	1
3,5-Diferuloylquinic acid	Phenolic acids	Hydroxycinnamic acids	7397189	7400747	7588238	13285967	13376687	15489143	770507	860515	860515	661992	642286	639165	2792054	2743695	2590661	1070486	1049542	1095333	737943	748921	724453	803940	806990	819512	1451606	1410516	1451330	1055191	1027919	1037513	1	1	1	115349	124625	125570	1128335	1272356	1265666	2951401	4997715	5838655	5076060	5406032	5243745	4232977	5013501
Stigmastanol ferulate	Phenolic acids	Hydroxycinnamic acids	12050194	11288881	11108905	4084637	4132443	1476006	7201571	5607343	5607343	767538	2706460	1777763	4173782	4166454	4052376	2989932	1016588	468570	1597171	1482978	1558617	367891	768411	343025	5095632	4985748	5044662	876049	915918	854800	1	1	1	1558362	1822302	1800581	1315331	1124381	1136455	580220	1914190	2263731	5154667	269971	3992302	3709568	3273967
3,5-Dicaffeoylquinic acid	Phenolic acids	Hydroxycinnamic acids	1	5922459	5904842	2267835	526377	570228	623133	625359	625359	4064115	3924081	589875	3073379	6649476	6567447	2621554	1	1	24716264	25538380	24984408	7311759	5095540	7490472	5825354	5724695	5557916	510344	509228	508826	1501101	2621974	2586280	235104	220224	162135	614297	618863	572426	1	242066	322587	1	1	1	1	411643
p-Coumaroyl glucose	Phenolic acids	Hydroxycinnamic acids	1672754	1541790	1467413	1271128	1283117	1253424	1207809	1793863	1793863	1710767	1218430	328930	621871	685140	690402	1425738	1394877	1428629	1	1	1	565139	566708	1	1860048	1824351	1812723	1148685	1291491	1138598	1036987	1061407	1041002	3235797	1446518	1417620	2853184	3060328	3114419	5086749	6327704	6512626	1792422	1806099	1784803	1	1551915
3-p-Coumaroylquinic acid	Phenolic acids	Hydroxycinnamic acids	7804295	6701207	6820897	20164296	19996856	15989757	11363714	10067651	10067651	2956632	1289224	3221690	324218	347474	335683	60431468	56220832	53601376	4549358	12024602	3847165	2868770	875819	884623	1397250	1330804	1389546	17188916	18823180	16846640	1003347	3204213	992934	1273760	1059373	5142350	5193067	5858851	5949584	504444	2357672	2483929	8052477	4308362	7901305	1265954	1406835
Caffeoyl glucose	Phenolic acids	Hydroxycinnamic acids	1052238	985807	977961	4747636	4653983	4594731	8336493	3707660	3707660	1	3580220	1910264	1682467	6109572	1711010	13883718	14462038	14791015	7040159	6557307	676920	221330	2964096	3035933	1626137	851006	1626684	2546385	6404244	6161810	2775473	1	2779940	4745970	2922984	2877233	806219	4546027	972036	764374	682907	1221736	15734027	15880141	15447412	3520897	3660796
Sinapic acid	Phenolic acids	Hydroxycinnamic acids	1465517	1205338	1296979	1	1	1	574716	1086401	1086401	4912456	2737871	4736825	915481	476145	847271	267579	273289	268916	818154	826393	770879	646241	629942	1246033	3117114	3580075	4427123	744609	1714963	848871	4084251	3973023	3811248	1402900	2050426	1752241	3168450	3494778	3521584	2338358	3134021	1	2067458	3637288	3540101	9031461	173566
p-Coumaroyl malic acid	Phenolic acids	Hydroxycinnamic acids	35624560	35227116	34380160	569423	531842	487693	2464867	2453549	2453549	4072635	4027722	3956190	27420440	27312684	28742076	1402436	1386081	1393589	1	2062687	1913850	2685545	396490	381815	44117580	44662608	43760544	868422	419399	423069	1	491185	516514	2380652	2019685	2147411	19128872	21875804	21285872	324464	508924	1	2300317	2251223	2150416	1	494384
p-Coumaroylquinic acid	Phenolic acids	Hydroxycinnamic acids	7804295	6701207	6820897	20164296	19996856	15989757	11363714	10067651	10067651	2956632	1289224	3221690	324218	347474	335683	60431468	56220832	53601376	4549358	12024602	3847165	2868770	875819	884623	1397250	1330804	1389546	17188916	18823180	16846640	1003347	3204213	992934	1273760	1059373	5142350	5193067	5858851	5949584	504444	2357672	2483929	8052477	4308362	7901305	1265954	1406835
Rosmarinic acid	Phenolic acids	Hydroxycinnamic acids	3188377	3069356	390377	14635319	14613925	14189915	18482196	18113216	18113216	4677162	4438567	4406981	1170700	1125356	1031231	8830989	8860598	8785114	9153048	376017	382177	12606201	2956662	12961428	782578	693897	662463	9427887	9849358	9261075	329404	341244	1	385812	274215	257412	936621	1037339	989356	1271006	1753425	1129851	8152970	7945754	7968289	2267850	2611272
5-Caffeoylquinic acid	Phenolic acids	Hydroxycinnamic acids	128863808	130171160	124983016	91339216	92223760	87832944	17225476	81285872	81285872	1486721	1433673	1425755	2189836	33052204	2082876	96940800	95117888	93562192	70310112	70833320	74128400	102708680	56823476	57625428	2849619	3071596	31296888	8916800	8915972	8923711	1	4711677	4649292	4338902	4059097	1367271	19771168	42705504	21457232	6480841	10809218	12780895	65076356	64357144	62726120	1512304	1576012
Schottenol ferulate	Phenolic acids	Hydroxycinnamic acids	1559399	5152163	1	868263	599600	834627	1235922	1181019	1181019	778232	765413	521417	263908	932527	2893237	117799	559813	562570	839487	1528013	1484925	1	1	1	89562	543492	358361	3790075	3892239	3771520	1322682	425308	417067	765844	1470728	424855	3017764	2792560	2836598	1465743	268991	309922	482480	963730	526830	2130175	3029432
m-Coumaric acid	Phenolic acids	Hydroxycinnamic acids	2817687	3634025	3558384	12536970	12749285	12523772	1	1	1	4175690	4662087	4955915	1286242	1	5009711	11787662	11745707	11752819	1	1	1	4608194	4731432	4931674	1	1171114	1155765	12478466	11823898	12125320	2311838	1	1	1445822	1408055	1185864	1	1	1	2791876	1	1	1	1	1	1	1
3-Caffeoylquinic acid	Phenolic acids	Hydroxycinnamic acids	128863808	130171160	124983016	91339216	92223760	87832944	17225476	81285872	81285872	1486721	1433673	1425755	2189836	33052204	2082876	96940800	95117888	93562192	70310112	70833320	74128400	102708680	56823476	57625428	2849619	3071596	31296888	8916800	8915972	8923711	1	4711677	4649292	4338902	4059097	1367271	19771168	42705504	21457232	6480841	10809218	12780895	65076356	64357144	62726120	1512304	1576012
Isoferulic acid	Phenolic acids	Hydroxycinnamic acids	661924	636055	829601	857591	1013470	882876	692980	5251023	5251023	6154770	1589615	1590565	1554171	1815625	1125828	834469	832027	1734568	1268072	1218934	1830515	746343	761463	742220	712043	1633136	1694385	2131474	2101434	2122064	1049395	1022794	1011358	1749889	1709495	1714663	775078	1080838	879196	1197551	1643135	1841302	19932256	20045070	20106048	1753034	2948633
3-Feruloylquinic acid	Phenolic acids	Hydroxycinnamic acids	14941365	14392037	4128401	16012445	15809341	16255865	49523792	18741496	18741496	3873432	3687551	3660380	407781	403103	405438	25232856	25548548	25620232	990699	972058	987779	1277442	1290088	3724465	4835268	4814486	4779646	8782237	5977293	5935298	604321	25921406	596681	12221478	12370137	12379501	4771855	4950155	4774319	12386073	1073078	1147095	57021416	54634108	1236695	369044	406878
Ferulic acid	Phenolic acids	Hydroxycinnamic acids	661924	636055	829601	857591	1013470	882876	692980	5251023	5251023	6154770	1589615	1590565	1554171	1815625	1125828	834469	832027	1734568	1268072	1218934	1830515	746343	761463	742220	712043	1633136	1694385	2131474	2101434	2122064	1049395	1022794	1011358	1749889	1709495	1714663	775078	1080838	879196	1197551	1643135	1841302	19932256	20045070	20106048	1753034	2948633
5-Feruloylquinic acid	Phenolic acids	Hydroxycinnamic acids	14941365	14392037	4128401	16012445	15809341	16255865	49523792	18741496	18741496	3873432	3687551	3660380	407781	403103	405438	25232856	25548548	25620232	990699	972058	987779	1277442	1290088	3724465	4835268	4814486	4779646	8782237	5977293	5935298	604321	25921406	596681	12221478	12370137	12379501	4771855	4950155	4774319	12386073	1073078	1147095	57021416	54634108	1236695	369044	406878
Caffeic acid ethyl ester	Phenolic acids	Hydroxycinnamic acids	1884408	1775302	1749069	392572	415591	314961	1619959	1550111	1550111	959606	760730	688243	1774013	1706983	1745866	1	331525	580720	5214123	4894301	3671306	1796317	1807252	1803727	664284	665401	678438	1	451812	472569	10851812	11093261	10879900	1596231	1538055	1522574	4214603	4567349	4742876	343566	309763	433301	7179464	7064684	6815081	4816271	4904984
Feruloyl tartaric acid	Phenolic acids	Hydroxycinnamic acids	1480638	1361989	1363606	838195	852351	861315	480366	477606	477606	169738	1781269	1761737	466294	480551	2305117	1522313	1376223	1628017	6187110	5990605	5865178	337789	360587	1246226	3012808	2877808	2165506	1413224	1446624	1363758	1542511	1212843	1442363	1672955	3123129	1642677	2532061	2150206	2370427	522089	729886	1	1155872	2281660	1097968	1	930939
Caffeic acid	Phenolic acids	Hydroxycinnamic acids	92587856	91964520	88651544	122428816	119001952	47522260	66961400	58282552	58282552	95194552	68488472	72912016	50028792	48458844	47651372	104657560	48782656	103475768	43164872	43293808	44852904	59996504	80856968	58743232	34751568	33990136	32747276	3003009	2984019	2995761	3796080	3686295	3648106	1510844	1497850	1377090	25338040	26923140	14860969	10703837	15183512	17666566	3796445	3793771	3660277	1	17258408
p-Coumaric acid	Phenolic acids	Hydroxycinnamic acids	2817687	3634025	3558384	12536970	12749285	12523772	10418844	10221313	10221313	4175690	4662087	4955915	1286242	2618750	5009711	11787662	11745707	11752819	7808045	7805405	7935219	4608194	4731432	4931674	1	1171114	1155765	12478466	11823898	12125320	2311838	749183	1	1445822	1408055	1185864	1715718	1750029	1753561	2791876	1071091	1234886	1451971	1373079	1330618	3501061	3066849
Verbascoside	Phenolic acids	Hydroxycinnamic acids	6344735	6071981	5954210	606932	631129	619166	754966	771930	771930	8563500	8601102	8603312	766657	796245	734005	4304766	4648813	4652633	323886	1903420	1	3460289	4436757	4589283	5386785	5324710	5302668	2342087	4834884	1008174	2820668	2835894	2829844	32005508	37002136	38360292	517830	765044	339544	17211856	26661430	30055836	4117608	3940548	3766218	14828217	14201115
Caffeoyl aspartic acid	Phenolic acids	Hydroxycinnamic acids	604476	809902	478822	479990	457668	472008	153798	2487616	2487616	545900	1268646	1352575	1603659	1677076	1733497	287000	307143	279049	2713307	2736664	2685819	332545	1317525	455097	970598	950983	976801	1386770	1501344	601842	15004662	15201631	14678889	3366044	3348845	2508139	581941	602994	1610252	194656	322494	395842	979580	994416	930574	1056693	1523564
4,5-Dicaffeoylquinic acid	Phenolic acids	Hydroxycinnamic acids	153278	5922459	5904842	2267835	526377	570228	623133	625359	625359	4064115	3924081	589875	3073379	6649476	6567447	2621554	3815043	2473157	24716264	25538380	24984408	7311759	5095540	7490472	5825354	5724695	5557916	510344	509228	508826	1501101	2621974	2586280	235104	220224	162135	614297	618863	572426	1	242066	322587	1	1	1	1	411643
Sinapine	Phenolic acids	Hydroxycinnamic acids	1	1	1	683291	667847	732891	322330	288523	288523	2857326	25193820	1902164	173727	1	182074	467943	478032	474074	1	1	1	951381	2950017	3003725	256541	240812	213595	1	1	1	1	1	1	12640269	10963972	10822126	285836032	299510336	299986144	1	1	1	2057629	2064851	1998537	396814784	4486107
3,4-Dicaffeoylquinic acid	Phenolic acids	Hydroxycinnamic acids	153278	5922459	5904842	2267835	526377	570228	623133	625359	625359	4064115	3924081	589875	3073379	6649476	6567447	2621554	3815043	2473157	24716264	25538380	24984408	7311759	5095540	7490472	5825354	5724695	5557916	510344	509228	508826	1501101	2621974	2586280	235104	220224	162135	614297	618863	572426	1	242066	322587	1	1	1	1	411643
Caffeoyl tartaric acid	Phenolic acids	Hydroxycinnamic acids	222048	1112821	1174387	1703552	1679920	417265	1	1191843	1191843	1	1	1210195	609975	642934	595019	857779	848093	1	798297	732304	738995	963263	1023937	955508	509800	483951	495211	1777703	1633179	1824025	1123732	1175886	1145179	1383751	1605801	1869623	781542	817911	254490	1	405976	116846	1039393	1035576	1018820	195752	82094
5-p-Coumaroylquinic acid	Phenolic acids	Hydroxycinnamic acids	7804295	6701207	6820897	20164296	19996856	15989757	11363714	10067651	10067651	2956632	1289224	3221690	324218	347474	335683	60431468	56220832	53601376	4549358	12024602	3847165	2868770	875819	884623	1397250	1330804	1389546	17188916	18823180	16846640	1003347	3204213	992934	1273760	1059373	5142350	5193067	5858851	5949584	504444	2357672	2483929	8052477	4308362	7901305	1265954	1406835
24-Methylcholestanol ferulate	Phenolic acids	Hydroxycinnamic acids	1872385	1689073	1722134	1	1	1	1	1816478	1816478	1528778	1415273	1	396093	509456	590270	850943	875315	874076	930447	943443	919234	240478	411654	403613	1468613	1463255	1472798	1	1	1	1	679306	1	358761	1827784	1769010	247163	234954	230351	1	1	634282	243406	246412	228782	1	1
Avenanthramide K	Phenolic acids	Hydroxycinnamic acids	3419567	3359975	3436283	5229593	1480148	5259668	7967875	4105202	4105202	3039978	3318807	3088828	2946711	2936668	2184858	7253493	2062758	2098022	4002640	3492651	3600288	2182802	2234813	2172899	4236115	4191313	4266747	9221287	9327073	9444669	4724839	4667690	1503911	8800518	9056309	8831165	6749101	1	8837383	157046	1109980	1580778	1014145	1025311	1012404	979291	1609002
Hydroxycaffeic acid	Phenolic acids	Hydroxycinnamic acids	719275	461085	512310	1763444	1766025	1767439	430855	595013	595013	1705998	832946	968678	1482645	1454142	2306212	4830435	1006159	4819546	1188187	1942748	1911590	2823778	1858546	2821857	2441843	2382819	2401480	1441858	1413489	1427325	1280727	1260551	1281899	6063293	4500746	6060929	2150718	2494765	2433843	712723	1144177	1365294	1467030	1492004	1	3043891	3004132
o-Coumaric acid	Phenolic acids	Hydroxycinnamic acids	2817687	3634025	3558384	12536970	12749285	12523772	1	1	1	4175690	4662087	4955915	1286242	1	5009711	11787662	11745707	11752819	1	1	1	4608194	4731432	4931674	1	1171114	1155765	12478466	11823898	12125320	2311838	1	1	1445822	1408055	1185864	1	1	1	2791876	1	1	1	1	1	1	1
Feruloyl glucose	Phenolic acids	Hydroxycinnamic acids	6030670	4633809	4370429	20440212	20585556	16655863	21162562	20780164	20780164	6539914	2811715	3669929	1579552	1522346	2304833	62096768	57696180	55100536	12226266	11888603	12175955	2526571	17449762	17097188	1452178	1350054	1914544	17466480	20061916	18735308	4899829	3556976	4564604	1348989	1408391	1381702	1	1558520	1623791	858375	1121018	1262056	5032021	4773386	4895222	1326793	1452665
Cinnamoyl glucose	Phenolic acids	Hydroxycinnamic acids	1519133	1366939	1294516	3066340	3672957	3457724	5477788	3286522	3286522	704983	677636	656182	1386214	1313704	1372843	2651017	2783307	2777861	5168411	5067802	5027425	622806	1358295	1404549	2963551	3011485	2957420	2610488	2645002	2733726	1	4729073	4623002	1424616	1453775	18249628	3920251	4375450	4350415	1112222	1066686	1432651	4753813	4712599	3137244	1424839	1210386
p-Coumaroyl tyrosine	Phenolic acids	Hydroxycinnamic acids	4095996	3380111	3821616	372994	355765	368221	939120	856339	856339	784611	1	717899	2297454	2278319	2214492	1171488	1175813	1172734	1839225	1690495	1201933	452239	441845	444896	656633	577786	638576	5314411	5263183	504080	1863228	1815459	1844532	4034860	3595983	2874732	2182711	2431220	2283565	3645437	3882330	865817	2114177	2185384	2102451	3084326	2936626
5-Sinapoylquinic acid	Phenolic acids	Hydroxycinnamic acids	2444894	2371105	1894143	1835686	1791910	2813792	1098657	639963	639963	2509717	887358	2440510	1571478	1628856	1593913	1047237	1036913	2398512	686956	316622	201559	3083310	2970452	3027504	2362874	2326019	1039568	874945	859716	879876	251807	245728	251048	3061352	3087809	3060612	711933	803015	1273632	135051	197755	241719	641611	653800	330150	502031	1
4-Sinapoylquinic acid	Phenolic acids	Hydroxycinnamic acids	2444894	2371105	1894143	1835686	1791910	2813792	1098657	639963	639963	2509717	887358	2440510	1571478	1628856	1593913	1047237	1036913	2398512	686956	316622	201559	3083310	2970452	3027504	2362874	2326019	1039568	874945	859716	879876	251807	245728	251048	3061352	3087809	3060612	711933	803015	1273632	135051	197755	241719	641611	653800	330150	502031	1
2,5-di-S-Glutathionyl caftaric acid	Phenolic acids	Hydroxycinnamic acids	1	1	1	1	1	1	1	1	1	1	1	1	1	1	1	1	1	1	1	1	1	1	1	1	1	1	1	135351	148776	151504	1	1	1	1	1	1	445450	412844	479040	1	1	1	476593	536809	455804	1	1
p-Coumaroyl glycolic acid	Phenolic acids	Hydroxycinnamic acids	391702	403496	372766	1419019	1042672	1070859	950029	940144	940144	5731772	5881134	5843399	1	481607	1035426	768440	747667	756479	1543514	1479024	1490600	1889886	2018371	2054605	528137	535732	1304574	1185818	1149585	1219158	615330	566491	612777	2174326	2070336	1977986	603155	762364	752597	276224	783814	705521	2025603	2047984	1950904	734191	1
1,2'-Disinapoyl-2-feruloylgentiobiose	Phenolic acids	Hydroxycinnamic acids	1	1	1	1	1953741	1	1	1	1	1	1	1	1	1	1	1	1	1	1	1	1	1	1	1	1	1	1	1	1	1	1	1	1	1	1	1	1	1	1	1	1	1	1	1	1	1	1
Chicoric acid	Phenolic acids	Hydroxycinnamic acids	1	1	1	135482	389876	136958	288089	242853	242853	1	1	1	1	1	1	301518	308737	305750	376558	336505	269060	1	1	1	91778	111426	103826	387227	379174	417527	1	1	1	175305	173027	162643	259965	260273	286591	1	176053	216547	523047	482914	497249	1	169267
24-Methylcholesterol ferulate	Phenolic acids	Hydroxycinnamic acids	1	1	1	1	1	1	243632	1	1	283975	1	1	1	1	1	1	139500	1	1	1	1	1	1	1	197265	216114	206269	1608750	1617822	1582435	1	1	1	799525	778144	764929	1370151	978618	941237	1	1	1	1	1	1	1	1
1,2-Disinapoylgentiobiose	Phenolic acids	Hydroxycinnamic acids	1	1	1	1	1	1	88809	102807	102807	1	1	1	1	1	1	1	1	1	1322387	1267926	1326551	1	1	1	1	1	1	1	1	1	912341	958103	935573	1	1	1	1	101277	92631	1	1	1	337249	308534	292703	1	1
1-Sinapoyl-2-feruloylgentiobiose	Phenolic acids	Hydroxycinnamic acids	1	1	1	1	1	1	1427541	1	1	1	1	1	1	1	1	1	1	1	1	1	1	1	1	1	1	1	1	1	1	1	1	1	1	1	1	1	1	1	1	172809	301774	369643	263451	235862	229051	343188	1
5-8'-Benzofuran dehydrodiferulic acid	Phenolic acids	Hydroxycinnamic acids	1	1	1	1	1649108	1567275	1	1	1	1	1	1	1	1	1	1317631	1303683	1319570	1	1	1	1	1	1	1	1	1	2861533	2788828	2828876	3360345	3479168	3446643	2210613	2059551	2165906	1400185	1494739	1525900	1	1	1	31337656	29227804	1	779226	828617
1,2,2'-Triferuloylgentiobiose	Phenolic acids	Hydroxycinnamic acids	1923443	334094	1	1	1	1	1	1	1	1	1	1	1	1	1	1	1	1	1	1	1	1	1	1	1	1	1	1	1	1	1	1	1	1	1	1	1	1	1	1	1	1	1	1	1	325121	377199
5-5'-Dehydrodiferulic acid	Phenolic acids	Hydroxycinnamic acids	1	1	1	1	1649108	1567275	1	1	1	1	1	1	1	1	1	1317631	1303683	1319570	1	1	1	1	1	1	1	1	1	2861533	2788828	2828876	3360345	3479168	3446643	2210613	2059551	2165906	1400185	1494739	1525900	1	1	1	31337656	29227804	1	779226	828617
1,2-Diferuloylgentiobiose	Phenolic acids	Hydroxycinnamic acids	1	1	1	266765	296651	280146	1776254	1778157	1778157	1	1	1	1	1	1	251998	253787	244228	486565	478722	471403	1	1	1	1	1	1	277991	270613	252256	171357	157280	183737	1	1	1	108285	135466	123952	1	1	1	1	1	1	1	1
3,4-Diferuloylquinic acid	Phenolic acids	Hydroxycinnamic acids	1	1	1	1	1	1	1	1	1	1	1	1	1	1	1	1	1	1	1	1	1	803940	806990	819512	1	1	1	1	1	1	1	1	1	115349	124625	125570	1128335	1272356	1265666	1	1	1	1	1	1	4232977	5013501
1,2,2'-Trisinapoylgentiobiose	Phenolic acids	Hydroxycinnamic acids	1	1	1	1	1	1	1	1	1	1	1	1	1	1	1	1	1	1	1	1	1	121482	116728	128329	1	1	1	1	1	1	1	1	1	1	1	1	1	1	1	1	1	1	1	1	1	1	1
24-Methylenecholestanol ferulate	Phenolic acids	Hydroxycinnamic acids	1	1	1	1	1	1	243632	1	1	283975	1	1	1	1	1	1	139500	1	1	1	1	1	1	1	197265	216114	206269	1608750	1617822	1582435	1	1	1	799525	778144	764929	1370151	978618	941237	1	1	1	1	1	1	1	1
3,4-Dihydroxyphenylacetic acid	Phenolic acids	Hydroxyphenylacetic acids	1798149	1693365	1800528	1333956	1326567	1436319	1656383	1667036	1667036	6528065	6535748	6479845	1658885	1683668	1671284	12334650	12215708	11905041	1759050	1674392	1641541	6041670	6065165	6007549	1484485	1547678	1500414	22626818	23140792	22537052	6460434	6419756	6396175	14529177	14272751	13897316	1	2673562	2614410	7051580	10955531	12855818	7966205	7841686	7815002	1	1
4-Hydroxyphenylacetic acid	Phenolic acids	Hydroxyphenylacetic acids	11976057	12670835	12175206	1161806	1330242	1382932	1102723	1578245	1578245	8518522	8463460	8801777	7091993	7218705	7549656	717812	851022	728499	6897311	6739816	6932673	7849407	7819901	1174433	9284709	9915414	9192325	12449190	12046737	12445009	432900	475448	546491	723578	767537	703254	2475881	1370237	3561728	369453	1390134	1647117	5777744	5712745	5731862	3561249	3747994
Homovanillic acid	Phenolic acids	Hydroxyphenylacetic acids	1	460401	482466	721946	300340	747015	1710151	1583741	1583741	555169	664197	531206	2153484	2402131	2040984	657064	646179	657108	1100753	3343444	1033133	8043357	7944584	8043446	2710851	2666095	2665942	10958979	10014661	10526862	1	344546	495194	2482130	2131838	2001785	971927	1045700	1062073	342886	1	761767	5908728	6019128	6011630	1159415	994954
Homoveratric acid	Phenolic acids	Hydroxyphenylacetic acids	1265782	1063372	1177239	3094254	2996044	3051772	2536380	1	1	4000982	3267849	3745428	975757	1186128	931362	3581121	3680918	3642653	2497818	2381595	2445882	2678587	1106313	2777878	3699614	3719615	3742073	2031971	1972201	2014512	2412119	682443	665846	818232	830608	1417967	495672	552093	425571	1836085	2590303	2610785	3817968	3497731	3470425	1	1134629
Methoxyphenylacetic acid	Phenolic acids	Hydroxyphenylacetic acids	7903138	1	7896852	1	1	1	1	1	1	1	1	1	1	1	1	1	1	1	9410891	9674296	1	1	1	1	5875461	1	1	2431343	1	1	1	1	1	2563751	2603765	2592097	1	1	1	1	1	1	1	1	1	1	1
Dihydro-p-coumaric acid	Phenolic acids	Hydroxyphenylpropanoic acids	7903138	3370147	7896852	5069317	5303534	5052532	6616721	5735884	5735884	3009965	2980887	3014604	439818	426551	2192043	4242614	4466773	4421532	9410891	9674296	8157341	1542311	1371755	1585764	5875461	1493581	2077625	2431343	1428109	1392756	4489329	3970065	4399073	2563751	2603765	2592097	4947819	4975777	4773037	863928	1426192	116955	3594304	3552390	3199795	1546993	1576779
Dihydrocaffeic acid	Phenolic acids	Hydroxyphenylpropanoic acids	1	460401	482466	721946	300340	747015	1710151	1583741	1583741	555169	664197	531206	2153484	2402131	2040984	657064	646179	657108	1100753	3343444	1033133	8043357	7944584	8043446	2710851	2666095	2665942	10958979	10014661	10526862	1	344546	495194	2482130	2131838	2001785	971927	1045700	1062073	342886	1	761767	5908728	6019128	6011630	1159415	994954
1-Acetoxypinoresinol	Lignans	Lignans	1860448	1815305	1792944	596242	1515607	1555180	1429740	1491200	1491200	3050363	2862680	2968463	1373786	1351329	1326933	463753	449779	448058	1579779	1593500	620444	1467353	3927621	3999242	1735997	295740	1576503	2462967	2505634	2542214	2281764	2355344	2319931	11261563	11215650	11192333	3455210	3640830	3553207	1	644440	751843	2527309	2958275	2544782	4234085	3421985
Todolactol A	Lignans	Lignans	6139347	5542685	5569609	354356	348319	336081	1	167991	167991	2099419	2066733	2086363	5116215	4907444	5163475	310530	955053	308338	100216	148202	1	1271219	1287642	848041	342019	518254	312571	279922	279848	272609	206799	216980	351750	4232204	4303975	4308844	17568204	5516512	4852195	1	384303	484568	1232602	1322790	1609641	827338	923898
Isohydroxymatairesinol	Lignans	Lignans	5154998	4340210	4951802	1819822	1781414	1844842	4869211	4985111	4985111	3332363	1	1853132	5178139	5074093	5126757	13011127	13213961	13055312	11051067	10926811	2380562	1364596	3175633	1440599	1	2590804	2579280	2234890	2360307	2174621	4219447	429485	504205	4776313	4633999	4546800	4946448	5544859	5466413	1912880	2477176	2729340	2880319	2840872	2831195	1479578	1482193
Medioresinol	Lignans	Lignans	57129168	54410520	54437384	45814312	45194140	45373632	83682576	82515432	82515432	29174068	28097460	40271844	52207744	50983780	51788008	40160648	40081996	39752384	88478208	88679016	88826136	111319120	49430656	111192160	67657064	68246704	67311512	51373328	47660192	47512368	1	1	1	39459080	39155296	37404288	40053880	39735600	40062784	14488336	13765944	13904464	70721720	70613816	70319648	41858360	38913584
Conidendrin	Lignans	Lignans	5244148	840960	869779	744503	737115	709549	1346957	2701147	2701147	3095221	3092848	3103300	6292295	6221309	6321903	1434585	313541	313462	2129705	2064434	2026422	586358	593774	597176	774267	1807963	1883573	1272126	1306346	1314910	897578	1633996	1587956	1037762	1041038	3328185	621511	723598	721633	1816965	3213136	4286645	1204456	1172330	1155505	635615	539661
Cyclolariciresinol	Lignans	Lignans	1628547	1424939	158133	1342921	1316670	1323687	740029	754068	754068	522875	547858	489995	281113	428515	250844	574423	638997	410310	94029	1	470895	1	1494659	1497225	336629	277062	245431	1004949	957430	963223	4307626	4447346	4447448	9362154	9604144	9670291	638221	637753	621541	1886869	3264947	3779693	1488240	1765906	1542494	542612	7960311
Lariciresinol-sesquilignan	Lignans	Lignans	484931	453302	410502	833789	125212	141529	652552	637422	637422	367994	342056	541392	587705	597211	515624	214907	209503	102592	1096395	1121629	1111241	820944	912373	837941	362168	370592	348383	302113	314668	309526	250117	254731	270724	62927296	64425368	65109548	1387019	1524556	1999606	1	127737	153834	3884353	3930335	3862285	3431967	3549900
Pinoresinol	Lignans	Lignans	3989598	3993426	4113990	618910	642626	640338	503048	481319	481319	1397751	504624	502815	1704141	1747828	1741226	311791	713673	309066	1	1	1	721346	744384	338759	3554050	3570665	3622856	783336	786796	764907	490621	488596	491122	731934	4020189	4008267	578683	639993	655075	671644	1203848	1469353	2779745	2888836	2774358	1706600	1090355
Sesaminol	Lignans	Lignans	5892986	5672207	5565228	2336768	795892	833449	451954	475711	475711	798445	842521	676123	2072308	2168197	2032174	2473905	447745	406149	624639	609540	829336	408483	756477	767482	2512675	2245168	1008739	688854	1019017	752055	196534	203636	207948	1759635	1771595	1730218	9490228	10469296	10171153	1030266	2104947	2315913	2237654	728417	2156469	2567823	2734797
Dimethylmatairesinol	Lignans	Lignans	9649238	9155587	9251084	492435	493300	482801	18818948	18770956	18770956	3708190	3732858	3781793	5547967	5446835	5257189	608811	549298	566948	14243146	13639418	13905537	6250476	6041582	6194610	2407883	2385996	2384030	444475	437470	446530	6933292	6738705	6754375	928162	902934	915819	1	13531883	6371278	293921	387466	1	18029948	17708480	1	1	1151091
Lariciresinol	Lignans	Lignans	1628547	1424939	158133	1342921	1316670	1323687	740029	754068	754068	522875	547858	489995	281113	428515	250844	574423	638997	410310	94029	1	470895	1	1494659	1497225	336629	277062	245431	1004949	957430	963223	4307626	4447346	4447448	9362154	9604144	9670291	638221	637753	621541	1886869	3264947	3779693	1488240	1765906	1542494	542612	7960311
Arctigenin	Lignans	Lignans	21111970	20286558	19672872	316340	315738	322370	4409957	4405273	4405273	3254732	3298665	3352493	2969200	3064780	3052936	491333	523667	497997	2467138	2413589	2392992	4995192	5078356	5207431	1815713	7150887	7200093	807192	821127	831748	1696371	1689710	1715145	1	358741	535216	1216009	2709404	8296899	204290	664499	839713	2513599	2555027	2481954	972394	521725
Syringaresinol	Lignans	Lignans	1	175363	231113	320217	301091	316078	596288	768123	768123	337163	819550	292245	253221	1	1	106101	110646	152609	588447	809458	712777	2918396	2995955	2991696	648588	616385	617532	805477	840731	847294	3972990	3964512	3869750	2481074	2436794	2430044	4000720	424864	410691	876725	1282633	1482972	9181770	9288587	8733169	1999527	2259690
Nortrachelogenin	Lignans	Lignans	5154998	4340210	4951802	1819822	1781414	1844842	4869211	4985111	4985111	3332363	1	1853132	5178139	5074093	5126757	13011127	13213961	13055312	11051067	10926811	2380562	1364596	3175633	1440599	1	2590804	2579280	2234890	2360307	2174621	4219447	429485	504205	4776313	4633999	4546800	4946448	5544859	5466413	1912880	2477176	2729340	2880319	2840872	2831195	1479578	1482193
Secoisolariciresinol-sesquilignan	Lignans	Lignans	1330051	1251806	1293872	7012060	7324104	7463448	580190	569996	569996	421655	650564	655532	1278304	1260663	4259723	132189	1	1	187772	184676	189178	1041847	1108429	1039790	1068349	1060185	1060814	1	1	1	1	1	1	415867	381082	423276	759122	219245	1	1	1	1	1449678	1477229	1120793	347826	483704
7-Oxomatairesinol	Lignans	Lignans	1950673	23425936	3642128	2197105	1051226	1087367	15881203	15583679	15583679	1689518	1640839	1613253	17525752	809629	690727	627106	620272	623826	12515481	12413253	13885896	2441111	1987781	1634298	471724	458058	434631	563353	1521454	1424271	5091221	5187779	4642839	3726352	3846015	3127781	523566	9338631	9275160	6939618	5971325	6155496	6412348	5325997	7192331	1403498	1570375
Trachelogenin	Lignans	Lignans	57129168	54410520	54437384	45814312	45194140	45373632	83682576	82515432	82515432	29174068	28097460	40271844	52207744	50983780	51788008	40160648	40081996	39752384	88478208	88679016	88826136	111319120	49430656	111192160	67657064	68246704	67311512	51373328	47660192	47512368	1	1	1	39459080	39155296	37404288	40053880	39735600	40062784	14488336	13765944	13904464	70721720	70613816	70319648	41858360	38913584
7-Hydroxymatairesinol	Lignans	Lignans	5154998	4340210	4951802	1819822	1781414	1844842	4869211	4985111	4985111	3332363	1	1853132	5178139	5074093	5126757	13011127	13213961	13055312	11051067	10926811	2380562	1364596	3175633	1440599	1	2590804	2579280	2234890	2360307	2174621	4219447	429485	504205	4776313	4633999	4546800	4946448	5544859	5466413	1912880	2477176	2729340	2880319	2840872	2831195	1479578	1482193
Episesamin	Lignans	Lignans	2802935	2202572	2337963	959587	938559	929164	15150612	661075	661075	1497602	376777	359861	1640492	1564315	1352056	1233005	1253048	1271107	1426346	877746	1352089	717571	653753	659866	763862	625984	509115	363389	881580	893134	1895266	1885171	4734233	878095	839762	894205	943279	974525	957962	4096088	2414201	2682854	6335833	5307472	7184239	1438067	1582663
Sesamolinol	Lignans	Lignans	1950673	23425936	3642128	2197105	1051226	1087367	15881203	15583679	15583679	1689518	1640839	1613253	17525752	809629	690727	627106	620272	623826	12515481	12413253	13885896	2441111	1987781	1634298	471724	458058	434631	563353	1521454	1424271	5091221	5187779	4642839	3726352	3846015	3127781	523566	9338631	9275160	6939618	5971325	6155496	6412348	5325997	7192331	1403498	1570375
Sesamol	Lignans	Lignans	3227554	2946919	2975667	6794384	6236568	1	3384668	3468715	3468715	1	343468	314683	1759367	1977480	1801136	4322499	4308695	4376649	1252809	1226147	1285723	810569	732934	1	2352564	2304810	1	4702738	4602415	4505341	5769682	5498727	5476442	1	251643	244825	16788846	18410284	18403464	8041270	11474663	11239990	25368788	25706690	25299374	11273401	11797618
Episesaminol	Lignans	Lignans	5892986	5672207	5565228	2336768	795892	833449	451954	475711	475711	798445	842521	676123	2072308	2168197	2032174	2473905	447745	406149	624639	609540	829336	408483	756477	767482	2512675	2245168	1008739	688854	1019017	752055	196534	203636	207948	1759635	1771595	1730218	9490228	10469296	10171153	1030266	2104947	2315913	2237654	728417	2156469	2567823	2734797
Sesamin	Lignans	Lignans	2802935	2202572	2337963	959587	938559	929164	15150612	661075	661075	1497602	376777	359861	1640492	1564315	1352056	1233005	1253048	1271107	1426346	877746	1352089	717571	653753	659866	763862	625984	509115	363389	881580	893134	1895266	1885171	4734233	878095	839762	894205	943279	974525	957962	4096088	2414201	2682854	6335833	5307472	7184239	1438067	1582663
Sesamolin	Lignans	Lignans	5892986	5672207	5565228	1	795892	833449	451954	475711	475711	798445	842521	676123	2072308	2168197	2032174	2473905	447745	406149	624639	609540	1	408483	756477	767482	2512675	2245168	1008739	688854	1	1	196534	203636	207948	1759635	1771595	1730218	9490228	10469296	10171153	1030266	2104947	2315913	1	1	1	2567823	2734797
Matairesinol	Lignans	Lignans	3989598	3993426	4113990	618910	642626	640338	503048	481319	481319	1397751	504624	502815	1704141	1747828	1741226	311791	713673	309066	1	1	1	721346	744384	338759	3554050	3570665	3622856	783336	786796	764907	490621	488596	491122	731934	4020189	4008267	578683	639993	655075	671644	1203848	1469353	2779745	2888836	2774358	1706600	1090355
Secoisolariciresinol	Lignans	Lignans	502652	478533	494940	352178	341420	482261	969647	969752	969752	692038	1	1	214068	204911	208955	246064	252238	257384	2344684	2294657	610377	350933	1	489098	282468	2832787	2813388	1	1	1	959023	1214442	1204011	1629660	1710286	1732594	1512363	1814455	1813672	1	218793	253690	1594391	890575	1616062	1487143	3030460
Anhydro-secoisolariciresinol	Lignans	Lignans	268631	263301	265782	1753532	1679182	518545	1301546	1289940	1289940	598188	1218762	1208216	1	1	1	715097	721326	718863	2255140	2207131	2164737	954204	1202045	990819	138280	129650	140378	1	1	1	7947764	7977007	7910548	1363311	1338906	1486340	23996912	950624	25508516	22218704	26923286	28124060	19705016	19914232	28785632	38089524	35734780
Isolariciresinol	Lignans	Lignans	1	1	1	1	1	1	1	1	1	1	1	1	1	1	1	574423	1	1	1	1	470895	1	1494659	1497225	1	1	1	1004949	957430	963223	4307626	4447346	4447448	9362154	9604144	9670291	1	1	1	1886869	3264947	3779693	1	1	1	1	7960311
7-Hydroxysecoisolariciresinol	Lignans	Lignans	1714338	1656089	1653603	7558688	7462552	7414760	56728828	55808632	55808632	8406808	8318592	8396972	1	1	1	1	1	1	1	1	1	1	1	1	330720	657645	644523	157402	1	152271	837615	819643	826175	699544	486942	718976	3213304	3408101	3422262	1861935	3699080	4549302	5877195	5715335	5874249	9281014	1
Resveratrol 5-O-glucoside	Stilbenes	Stilbenes	2129376	9626608	2256958	1393286	1245200	1352277	2064260	1494942	1494942	2567654	5163101	4270481	1163065	1148140	2276457	532299	1342974	787491	3190677	3113567	3122247	3299372	1895011	856558	456195	1796395	1265006	1369320	1411777	1348998	1782534	1712616	1717929	18839604	19077368	3548142	1583322	1593684	686098	3457088	5499972	6130430	925933	852724	854412	2485987	2321430
Pterostilbene	Stilbenes	Stilbenes	5285139	5033767	5238037	503473	476785	455144	560961	397274	397274	2714695	2594427	2631067	245079	1279680	1309257	812596	846235	873913	1772894	1688757	1	771537	753354	762696	3042787	2824730	2992102	2280359	1429077	2348751	257042	256890	264751	989324	253455	1	1084459	1252304	1	4306222	5867676	6303938	1484398	1431996	1451594	1679336	1716175
Pallidol	Stilbenes	Stilbenes	42546796	40374512	1107207	1	1	1	14055284	14849264	14849264	4057305	4096340	4152644	1533259	1526501	37762376	269292	1	1	9322007	8863618	9244575	6184066	853096	1519068	856559	1	7550662	2004207	2053457	3176333	639860	1130938	1094513	1844760	1792522	1789300	3312363	3838611	3782789	170849	338781	1	9895709	9625270	9494233	1584677	1960723
Piceatannol	Stilbenes	Stilbenes	4694195	4342722	4202001	7808702	7895140	7862078	3464427	3379442	3379442	5095732	4973919	5054152	4909137	5012897	5124056	5211599	5251339	5321278	4459487	4516014	4439247	5209793	5312750	5230996	7163476	6920801	7005001	5863470	5906855	5747041	4017881	4049527	4085013	4695932	4677777	4631732	22335152	22561996	22215982	12986531	15597287	16422640	13078433	12870013	12846821	18998408	18670520
Pinosylvin	Stilbenes	Stilbenes	18639168	22290380	18854390	7985745	6724694	6496511	20598524	26530392	26530392	16343364	14050664	16367606	12624924	13988080	9875356	26269192	6653732	9202693	15913226	13901843	27082304	27624156	31726732	24386488	28292700	29352052	16205478	174034288	183273232	200624128	5892297	2984817	3127208	3690905	6310015	10084261	11679092	8589434	259147	68288208	1011657	1179834	1348075	3201562	6533884	3333937	3897695
Resveratrol	Stilbenes	Stilbenes	9630726	10413501	10080810	2524878	2560880	1432669	3594211	3427734	3427734	4760359	2565885	5771801	148886	146857	2631794	11694194	12313332	12469227	1096147	1026519	1060074	1543770	1643763	1668916	4454653	4415121	4389845	2092281	1656756	1712832	2057622	3059852	2028970	1625264	1631061	1630631	1314500	1470009	1498294	295141	1	2396264	1447205	1458455	1041463	865372	995445
Piceatannol 3-O-glucoside	Stilbenes	Stilbenes	1271489	1202432	1207335	283199	1	296580	1249661	1008256	1008256	2036296	914861	931336	948094	1424798	1474723	357236	352605	351554	1557961	428958	414140	3286584	3281519	3198283	5072113	6176646	337679	596760	597924	1823002	555410	1595873	560581	3874407	3941279	3944429	652077	3868312	3859807	381552	724810	901795	1292812	837280	803078	1568345	1752109
d-Viniferin	Stilbenes	Stilbenes	42546796	40374512	1	1	1	1	14055284	14849264	14849264	4057305	4096340	4152644	1	1	37762376	1	1	1	1	1	1	6184066	1	1	1	1	7550662	2004207	2053457	1	1	1	1	1844760	1792522	1789300	3312363	3838611	3782789	1	1	1	1	1	1	1	1
Resveratrol 3-O-glucoside	Stilbenes	Stilbenes	1	1	1	1	1	1	1	1	1	1	1	1	1	1	1	1	1	1	1	1	1	1	1	1	456195	1	1	1369320	1411777	1348998	1	1	1	18839604	19077368	1	1	1	1	1	1	1	1	1	1	1	1
e-Viniferin	Stilbenes	Stilbenes	42546796	40374512	1	1	1	1	14055284	14849264	14849264	4057305	4096340	4152644	1	1	37762376	1	1	1	1	1	1	6184066	1	1	1	1	7550662	2004207	2053457	1	1	1	1	1844760	1792522	1789300	3312363	3838611	3782789	1	1	1	1	1	1	1	1
5-Tricosenylresorcinol	Other polyphenols	Alkylphenols	568625	565447	690755	21900000	22200000	21300000	30300000	31700000	31700000	111000000	103000000	97200000	2331250	2357049	2373249	2876892	2857226	2777971	2968353	3027994	2736191	9397575	9700857	9875646	1	1	1	14600000	14800000	14600000	9363361	9651129	9730696	109000000	111000000	109000000	531909	289390	211826	2235941	3420131	4188351	701746	1	1	335000000	278000000
4-Vinylphenol	Other polyphenols	Alkylphenols	37900000	38700000	37200000	8376251	8434681	8383160	13500000	13500000	13500000	6358008	6347993	6213884	1096893	1094389	1099412	6956537	7163842	7284986	8195922	8232516	8183358	183819	688403	691857	3120163	3002316	2907220	735390	765947	778630	2410209	2289799	2328508	2677683	2688734	2674584	1694764	2024361	1944402	1	1	1	911670	923460	567828	1	215155
4-Methylcatechol	Other polyphenols	Alkylphenols	5723817	2706719	5389169	2658082	2589659	2675472	2692403	5044426	5044426	1047931	2016433	1952047	570828	562455	2546811	12800000	2578569	2548635	3142014	7892523	8020024	1823774	1847902	1866813	2085725	2079816	2115180	2124593	13700000	2113787	2772449	2668174	2707889	1160757	1055030	1066694	4982860	5272155	5504710	2032975	3263173	3813521	1301374	1219240	2518763	1747496	2531620
3-Methylcatechol	Other polyphenols	Alkylphenols	5723817	2706719	5389169	2658082	2589659	2675472	2692403	5044426	5044426	1047931	2016433	1952047	570828	562455	2546811	12800000	2578569	2548635	3142014	7892523	8020024	1823774	1847902	1866813	2085725	2079816	2115180	2124593	13700000	2113787	2772449	2668174	2707889	1160757	1055030	1066694	4982860	5272155	5504710	2032975	3263173	3813521	1301374	1219240	2518763	1747496	2531620
5-Pentacosenylresorcinol	Other polyphenols	Alkylphenols	15300000	15900000	15100000	13000000	13600000	13800000	850284	316519	316519	1065778	897969	737078	3125842	3191572	3240981	977119	1220876	1247330	1	1	1	3277515	3341885	3316600	14000000	13900000	154215	16100000	1253189	15900000	17800000	18100000	18100000	29500000	29400000	29100000	1642077	995718	947382	2031926	1395880	1566220	116563	1	1	321729	1006451
5-Heneicosylresorcinol	Other polyphenols	Alkylphenols	1579505	1600534	1103572	351941	331892	1358073	2870459	2823240	2823240	2296617	2374976	650444	1190228	1147526	1144885	1	1	1	1	1	1	167664	169445	165643	1	1	1	1	1	1	9174261	10200000	9926100	1	1	285964	1	1	1	1	1	1	3440327	4594538	1363569	4739081	6824958
5-Heneicosenylresorcinol	Other polyphenols	Alkylphenols	237502	892359	784852	134590	137837	134736	110081	179126	179126	741841	753882	715599	256718	257794	251359	547538	518874	457951	207567	182079	204715	1	1	1	233329	239767	252272	548477	726562	388983	585145	537212	649642	998078	984760	986289	88514	95348	141673	1	1	1	1196130	1942940	2460720	4730199	1461150
4-Ethylcatechol	Other polyphenols	Alkylphenols	979350	954988	951651	156923	153317	144731	13000000	13000000	13000000	511237	1556220	1524044	981025	957264	972423	87444	104124	99522	7917274	7969734	7903066	411077	410585	395495	3826088	3681204	1	725075	765947	773195	1303718	1288931	1283167	1197308	1178687	1313745	1707883	2044045	1971606	1	1	106622	757836	775054	758634	194595	188030
5-Pentadecylresorcinol	Other polyphenols	Alkylphenols	1	1	1	1	1	1	1	1	1	1	1	1	1	1	1	1	1	1	1	1	1	1	1	1	1	1	1	1	1	1	1	1	1	1	1	1	1	1	1	1	1	1	188785	193890	186571	1430044	1825183
5-Pentacosylresorcinol	Other polyphenols	Alkylphenols	1	1	1	19400000	19700000	20000000	1	1	1	1	11100000	1	1	1	1	1	1	1	1	1	1	1	1	1	1	1	1	1	1	1	1	1	1	1	1	1	1	1	1	5147945	9580935	11800000	1	1	1	1	13600000
5-Heptadecylresorcinol	Other polyphenols	Alkylphenols	1	1	1	1	1	1	1677654	1579913	1579913	1	24400000	1	1	1	1	1	1	1	1	1	1	1	1	1	1	1	1	1	1	1	1	1	98329	127403	126859	121093	116575	129302	1	1	1	1	2039232	2004490	1892917	1	2795395
5-Nonadecylresorcinol	Other polyphenols	Alkylphenols	464381	492686	481558	1	1	1	1	1	1	1	1	1	1	1	1	1	1	1	1	1	1	1	1	1	1	1	1	1	1	1	1	1	1	1	1	1	1	1	1	1	1	1	1841675	2053349	1756972	656583	1
5-Nonadecenylresorcinol	Other polyphenols	Alkylphenols	1	1	1	2476125	2495900	2483596	211562	209601	209601	881925	927169	897274	1	1	1	1	1	1	1	1	1	1	1	1	205624	201517	196676	198432	201343	198020	1	1	1	1	1	1	373150	435644	454404	1	342939	412650	2020318	3505091	3327668	371645	2872179
4-Ethylphenol	Other polyphenols	Alkylphenols	12100000	11400000	11800000	1	1	1	1	4514044	4514044	39800000	42400000	42100000	1	1	1	486598	506663	508110	385810	376910	386969	1	1	1	1	957190	933541	1	1	1	284521	268424	274141	381085	446862	238639	1	1	1	3312055	3291562	97269	943704	934169	1201433	1	783902
5-Tricosylresorcinol	Other polyphenols	Alkylphenols	1	1	1	1	1	1	305071	307673	307673	1	1	1	1	1	1	1	798347	765880	1	1	1	2808642	2816112	2844604	12200000	12100000	12000000	12500000	12600000	12400000	10500000	10700000	10800000	19000000	19400000	19100000	1	1	1	1	1	1	1	1	1	1	1
Demethoxycurcumin	Other polyphenols	Curcuminoids	2780587	2423308	465823	16400000	14300000	12900000	744054	787805	787805	1257007	1348669	1318223	1316133	2087785	1297391	282693	290430	308648	1922439	1642965	380882	384064	1029359	1048361	358755	355025	343720	399003	387652	404248	455711	436516	462811	2211641	900993	876825	1	648576	678833	123646	3172739	4593144	4458729	4823418	1	747005	676483
Bisdemethoxycurcumin	Other polyphenols	Curcuminoids	1767811	3906124	2200915	992878	933570	950530	243148	3849869	3849869	598445	590117	589276	366277	433301	435069	1076044	1562098	1556038	6861482	6616543	1715585	428317	532373	522998	1827684	1570535	1785817	863301	819118	3013925	5484729	749146	5632413	4083242	4287536	4086788	1	431522	424581	1088839	1475894	1647721	491723	501695	476125	2624558	2902454
Curcumin	Other polyphenols	Curcuminoids	303717	268570	271901	290025	170424	1	1000083	952493	952493	556437	528879	519284	280235	280530	275509	336879	343732	331034	3778808	4608629	499180	2215432	2258500	2205580	1544265	1516716	1542942	1152663	1156129	1179362	2958312	2793659	2827236	10200000	10400000	10300000	654559	751223	761252	717994	487737	644011	4835971	4829168	4778054	774537	846031
4-Vinylsyringol	Other polyphenols	Alkylmethoxyphenols	3348540	3244859	3117802	6576149	6322376	5752117	1966271	1928118	1928118	355767	347931	337755	909388	4014527	1063134	1398404	3264898	3218872	2048945	10334950	9310311	3964760	3916539	3895448	575338	633814	537345	1725182	1722945	1666346	3483392	13119933	3470007	198265	182229	187539	2381468	2617396	2724066	10180766	12589432	9628451	28192056	28958066	1688182	6557394	1394711
4-Ethylguaiacol	Other polyphenols	Alkylmethoxyphenols	512699	487796	471102	1	1	90950	237974	263001	263001	571212	558514	551084	430221	1	419813	1	219421	217092	239431	222477	243340	444022	451477	451823	245773	328648	343621	144030	134862	1	141882	148305	149581	726053	561700	724124	1	1180035	1212253	1	1	1	649014	462802	371103	748319	465380
4-Vinylguaiacol	Other polyphenols	Alkylmethoxyphenols	1361004	1165460	1336404	159800	152078	155348	1437339	1396875	1396875	163507	135791	150336	208605	205345	198433	1	1	1	635724	642807	602099	368385	388974	211775	353785	336477	340358	1	1	78547	221213	1	657141	1	180320	190555	156373	423126	421305	186457	160711	152221	431571	423115	412595	491865	379477
Tyrosol	Other polyphenols	Tyrosols	979350	954988	951651	156923	153317	144731	13015893	13040068	13040068	511237	1556220	1524044	981025	957264	972423	87444	104124	99522	7917274	7969734	7903066	411077	410585	395495	3826088	3681204	1	725075	765947	773195	1303718	1288931	1283167	1197308	1178687	1313745	1707883	2044045	1971606	1	1	106622	757836	775054	758634	194595	188030
Ligstroside	Other polyphenols	Tyrosols	17406550	17741688	17539314	255636	249425	270460	2726772	2795992	2795992	5481049	5568977	5341774	20129208	19899340	19533646	343692	350001	345141	1967772	1959319	13283001	7487056	7494984	7498116	11359281	11553701	11838984	284341	270830	263883	8011343	7007967	7932509	4088399	4097577	4037478	650122	6210806	772039	197530	678382	445149	7989540	7526733	7238452	1903953	2124313
Demethyloleuropein	Other polyphenols	Tyrosols	22050578	22390248	21252028	3295369	3423767	3384353	1064349	12584547	12584547	679429	667109	688652	346403	344158	317754	3859323	3768744	3888702	14790995	13988958	14358315	3261873	3243948	3287201	18017160	18675456	19240524	94309	1	89695	6347319	6412835	357724	719921	711303	726081	1	206318	220545	482333	93414	105487	2885276	4605942	4358699	166378	203156
p-HPEA-EDA	Other polyphenols	Tyrosols	348990	343354	332062	685150	642869	655880	247278	1	1	889759	751426	813665	317812	308267	296045	551341	553450	565658	304514	299698	303262	3266856	3365472	3353733	735999	753252	729509	102761	778792	107864	188932	189954	176688	761539	745551	3470229	20244720	21346734	20948480	13345926	18894148	20733380	18642420	18484788	18371120	20388730	15718603
3,4-DHPEA-AC	Other polyphenols	Tyrosols	1265782	1063372	1177239	3094254	2996044	3051772	2536380	1	1	4000982	3267849	3745428	975757	1186128	931362	3581121	3680918	3642653	2497818	2381595	2445882	2678587	1106313	2777878	3699614	3719615	3742073	2031971	1972201	2014512	2412119	682443	665846	818232	830608	1417967	495672	552093	425571	1836085	2590303	2610785	3817968	3497731	3470425	1	1134629
Oleoside 11-methylester	Other polyphenols	Tyrosols	3343976	3360728	3440051	1375341	2539862	1356339	3571474	3504812	3504812	17148814	17256846	17213972	2218189	3124806	3074343	1460743	1	1523483	4790979	4814233	4730040	805435	20511748	757601	1636853	1624356	1037772	1447118	1053158	1432469	5960038	5968005	5804074	2493798	11087381	2452931	1402460	1	1704465	3330993	5740024	6894699	30955892	28863120	5772297	1592456	1900348
Oleuropein-aglycone	Other polyphenols	Tyrosols	2825328	2572571	2446592	514311	514664	540994	684493	854598	854598	662635	788694	1603360	1650494	1527425	1581371	515093	478262	447144	2341266	851515	502047	943704	925725	992082	359922	1018992	1032311	496588	410557	393962	4444951	4410248	4395832	1421044	1375521	1389283	411534	1403198	460889	1005407	1501465	1635158	5711709	5584790	5432270	1604872	1271892
Oleuropein	Other polyphenols	Tyrosols	7248113	7111422	6978296	930838	885483	922465	24313276	7449606	7449606	16243493	16684396	16403130	7496166	7124817	7483640	3113697	3014105	1283415	8124330	8352634	8351237	22724030	22838040	22880522	2887060	2876862	2870969	418027	1058543	1113478	8891404	8923273	8715355	7888760	8028615	8089420	1262883	1308714	1335609	1	1	1	138396144	141923536	136894656	1	328190
3,4-DHPEA-EA	Other polyphenols	Tyrosols	2825328	2572571	2446592	514311	514664	540994	684493	854598	854598	662635	788694	1603360	1650494	1527425	1581371	515093	478262	447144	2341266	851515	502047	943704	925725	992082	359922	1018992	1032311	496588	410557	393962	4444951	4410248	4395832	1421044	1375521	1389283	411534	1403198	460889	1005407	1501465	1635158	5711709	5584790	5432270	1604872	1271892
Oleoside dimethylester	Other polyphenols	Tyrosols	3146151	1163773	1354314	912562	916259	1	3402347	2171732	2171732	1381441	1398745	1284248	6789117	6976465	1168553	1051861	1107147	1129634	1244608	1170283	1253656	2440561	2350841	2314828	2543978	2500995	2378391	893808	153940	164218	1	881148	926775	1829281	2069879	1669108	1	1	375689	1	1	1	1095826	1081488	1089184	430705	525040
Ligstroside-aglycone	Other polyphenols	Tyrosols	1363058	1156873	1260631	3607993	3544453	3669561	1337715	606301	606301	4495894	4398810	4377971	3284488	725286	3266220	259334	3438811	3503051	618899	1582789	619148	1035354	1041325	868333	37978460	37704516	37361360	4440182	4412660	4351037	890138	914723	714572	1041097	1017765	5363292	5786977	6606657	6550882	1	1	963704	1760381	1785115	1643479	1367633	1793560
Hydroxytyrosol 4-O-glucoside	Other polyphenols	Tyrosols	18207744	17191388	17543742	16749618	16066777	15809495	68915792	11166162	11166162	23734146	23346128	23542124	2928226	2708685	2891080	25302244	26669428	26837308	5298539	5200603	4777933	40310232	7108115	6955077	25536540	25864444	24512420	21495180	20994416	21636900	1737965	52218776	1707827	75487816	74493848	75824272	1963946	5524845	2033563	1034021	970143	1075357	86878240	87718960	86195424	6853704	2673688
3,4-DHPEA-EDA	Other polyphenols	Tyrosols	1	3213573	3707772	3494953	3224582	3213879	669792	709424	709424	912230	859366	866778	802482	803696	787178	1	1	384415	399110	1025392	1042359	276217	855389	271381	1457217	245106	266517	843281	860055	871689	1413819	1424448	1431761	2157440	1756965	1742809	1789357	2112338	2243725	1	858929	972298	1	1041953	1629432	518529	1
p-HPEA-EA	Other polyphenols	Tyrosols	1363058	1156873	1260631	3607993	3544453	3669561	1337715	606301	606301	4495894	4398810	4377971	3284488	725286	3266220	259334	3438811	3503051	618899	1582789	619148	1035354	1041325	868333	37978460	37704516	37361360	4440182	4412660	4351037	890138	914723	714572	1041097	1017765	5363292	5786977	6606657	6550882	1	1	963704	1760381	1785115	1643479	1367633	1793560
p-HPEA-AC	Other polyphenols	Tyrosols	31510806	33402582	34218656	22790076	22347876	22137788	31664700	2087782	2087782	24266916	24518492	23475640	28886504	1374132	1379776	1313144	1451752	1510196	28584152	27634388	28340084	24958872	24800212	24187024	1	25786030	1229121	22258420	25026048	22708062	26197496	27017184	29236254	11331794	11917732	12086867	10373620	11438177	11296123	4201094	6502424	7408597	52821400	53423712	51594904	47523964	49679452
Hydroxytyrosol	Other polyphenols	Tyrosols	2466625	2404766	2293968	1825703	2051139	6547386	5860346	5692023	5692023	3914740	3677271	3771692	1067423	8328981	8105864	1210233	11449700	11252655	1488326	1486674	1381153	3753556	3782787	3772979	7195356	7338391	7052580	1173033	6834376	1515011	2180950	2186708	2388727	3057803	3036638	3010989	3368355	3630685	3589250	1198696	1643135	1841575	17250192	17086844	18716400	9450433	8797467
Bergapten	Other polyphenols	Furanocoumarins	363457	261948	309501	317209	393968	314034	452896	405144	405144	388828	605228	737276	786335	392676	379944	141440	148691	135318	880909	839828	845420	125024	409226	422103	678741	684084	118467	164828	174266	188145	563895	541988	550749	1503642	117182	1523371	153662	179644	179654	533173	400997	499425	577373	584613	564895	155502	181282
Xanthotoxin	Other polyphenols	Furanocoumarins	363457	261948	309501	317209	393968	314034	424551	382873	382873	388828	605228	737276	786335	392676	379944	141440	148691	135318	880909	839828	845420	125024	409226	422103	678741	684084	118467	164828	174266	188145	563895	541988	550749	1503642	117182	1523371	153662	179644	179654	533173	400997	499425	577373	584613	564895	155502	181282
Psoralen	Other polyphenols	Furanocoumarins	158115	617696	151965	406329	439472	430318	130385	833182	833182	473774	485113	512226	294724	283662	292654	453229	439559	436269	672990	429434	651343	383725	395448	374955	1	1	1	1	1	443910	373625	385561	359866	1	289176	259251	218930	1	1	275199	190185	336332	1825110	1207984	1786238	1	1770520
Isopimpinellin	Other polyphenols	Furanocoumarins	811844	760408	750320	1786601	1817648	1733756	201866	1602839	1602839	714123	458673	467489	892223	878807	845611	1	1	1	1357655	1357595	1345135	159990	616472	619997	397053	411363	1	585101	549081	654180	2570712	2481528	2565343	382724	5082315	3405413	410157	425331	434781	605409	693776	717335	2481942	2503967	2479492	1	2265908
Gallic aldehyde	Other polyphenols	Hydroxybenzaldehydes	881310	768418	765458	1	523800	1	1253287	1158559	1158559	831034	772454	762145	2022753	1951336	1932214	655794	621617	589731	1743374	1655063	1629921	326970	344250	362014	737721	645655	702240	623413	634394	673150	334751	1	694088	2319025	1	1861085	10800000	11500000	11100000	100175	1328601	1472814	5696399	5494123	5351919	3388852	1590512
p-Anisaldehyde	Other polyphenols	Hydroxybenzaldehydes	2070655	2047260	1771993	7175170	7300145	6588676	4053835	3066402	3066402	1069316	879560	1072234	8358601	7649720	7802162	2449960	11600000	11200000	2078580	1713860	1765860	5536596	5316464	5297783	8382156	7632052	7583452	2278813	2082163	2231797	2268716	2365382	2514001	8134880	7944938	8019458	1927152	1976271	2058862	176310	329737	154645	2879714	928610	901449	508302	1303811
Vanillin	Other polyphenols	Hydroxybenzaldehydes	12000000	12700000	12200000	1161806	1330242	1382932	1102723	1578245	1578245	8518522	8463460	8801777	7091993	7218705	7549656	717812	851022	728499	6897311	6739816	6932673	7849407	7819901	1174433	9284709	9915414	9192325	12400000	12000000	12400000	432900	475448	546491	723578	767537	703254	2475881	1370237	3561728	369453	1390134	1647117	5777744	5712745	5731862	3561249	3747994
Protocatechuic aldehyde	Other polyphenols	Hydroxybenzaldehydes	3227554	2946919	2975667	6794384	6236568	1	3384668	3468715	3468715	1	343468	314683	1759367	1977480	1801136	4322499	4308695	4376649	1252809	1226147	1285723	810569	732934	1	2352564	2304810	1	4702738	4602415	4505341	5769682	5498727	5476442	1	251643	244825	16800000	18400000	18400000	8041270	11500000	11200000	25400000	25700000	25300000	11300000	11800000
4-Hydroxybenzaldehyde	Other polyphenols	Hydroxybenzaldehydes	1669859	4709283	1024544	425940	665248	783685	5311182	1233260	1233260	1207930	1870157	1854367	3606033	3776618	3977839	1460738	645012	226660	2655145	2261073	1980282	876059	521440	1674010	594403	661030	244463	562634	665140	1086100	2010455	2150246	848736	2051498	1942597	724059	1534839	2428970	2229801	771458	294000	1027962	2392714	2707830	2513137	1968469	2003240
Syringaldehyde	Other polyphenols	Hydroxybenzaldehydes	1	460401	482466	721946	300340	747015	1710151	1583741	1583741	555169	664197	531206	2153484	2402131	2040984	657064	646179	657108	1100753	3343444	1033133	8043357	7944584	8043446	2710851	2666095	2665942	11000000	10000000	10500000	1	344546	495194	2482130	2131838	2001785	971927	1045700	1062073	342886	1	761767	5908728	6019128	6011630	1159415	994954
Guaiacol	Other polyphenols	Methoxyphenols	5723817	2706719	5389169	2658082	2589659	2675472	2692403	5044426	5044426	1047931	2016433	1952047	570828	562455	2546811	12800000	2578569	2548635	3142014	7892523	8020024	1823774	1847902	1866813	2085725	2079816	2115180	2124593	13700000	2113787	2772449	2668174	2707889	1160757	1055030	1066694	4982860	5272155	5504710	2032975	3263173	3813521	1301374	1219240	2518763	1747496	2531620
Juglone	Other polyphenols	Naphtoquinones	630867	629152	629811	618560	606394	649159	274475	268569	268569	239459	247824	247747	1652017	1618543	1631990	366900	359589	345655	707470	705051	702177	631391	628156	633170	1606166	1606939	1576724	1	1	1	764162	776397	756017	1330925	1334498	1310203	174955	144745	117981	157828	1	1	873006	861020	786035	254125	288210
1,4-Naphtoquinone	Other polyphenols	Naphtoquinones	1	1	1	267521	230985	262662	1	1	1	359584	329933	345397	538588	483715	438714	1	1	1	327243	511412	311025	258270	257191	270560	501868	520196	504618	1	873555	1	926567	1192859	1194236	379655	373436	379065	581284	598837	624293	1	1	282704	150661	141883	142268	308318	388288
Coumestrol	Other polyphenols	Other polyphenols	219839	200453	192177	147429	152859	427968	107412	103668	103668	983408	1	843198	87330	116986	181280	1	323328	196081	266619	102943	107344	5521506	5488774	5609997	145330	135030	233744	386074	333420	415485	266470	265928	259782	386116	407903	372826	3603331	4027143	180061	1203006	367016	2406034	1	4062682	3862392	190676	3231570
3,4-Dihydroxyphenylglycol	Other polyphenols	Other polyphenols	742082	761260	723169	11700000	12600000	12200000	7297365	7623274	7623274	1037939	998837	846081	6532238	6383391	6433546	14400000	14400000	14000000	1785025	2944544	2863701	5800322	5763738	5642865	1361832	1338538	1354539	18000000	18200000	17700000	624191	625408	624256	585516	571892	585013	463058	563890	565278	10000000	14400000	16000000	7328913	7466461	7342484	7431852	6916936
Catechol	Other polyphenols	Other polyphenols	259913	243551	251383	1287492	1352480	1312861	438513	807358	807358	1	1	1	564722	564197	562122	1417134	1	1430397	920154	856643	862780	1	1	1	926985	292081	885813	1	1	1	1	1	1	1451598	1	1232501	800825	949099	1	1174207	1810557	2005279	1712792	1119104	1557611	974800	613097
Pyrogallol	Other polyphenols	Other polyphenols	3120216	1	3678359	5296537	5370490	2720368	11100000	10600000	10600000	3577907	1	3641487	1701825	1414307	3104043	2492805	2186113	1406887	1356718	1357797	1322737	1597568	1607795	1505491	2980332	2893333	2851802	9971429	10600000	10500000	1	74700000	75400000	2102693	1945788	1963410	49100000	53500000	53700000	67800000	59400000	68200000	67400000	146000000	145000000	341000000	217000000
Arbutin	Other polyphenols	Other polyphenols	9848812	9371264	9124087	3793574	3861176	3753381	500970	509148	509148	1600033	1592588	4446911	9920672	9793916	9582116	6305971	6503108	6492697	9798169	7560908	7550860	15500000	15800000	15600000	12200000	11700000	11500000	12600000	12400000	11000000	9655934	2181863	9571234	2331063	2379071	2498857	1013126	1974897	2489729	2253081	2708647	1658881	15100000	15600000	15800000	3532029	3976338
Phlorin	Other polyphenols	Other polyphenols	5250944	5253159	5272394	7697273	7819358	7675758	6614962	6438912	6438912	1616635	3238271	3308160	1154011	1206058	1197309	10500000	10600000	10800000	7723905	7661440	7550909	5064690	5063055	5170901	1054658	1176022	864643	13900000	14100000	14200000	6839106	6911681	6538013	1	6538803	1	1895530	974001	959790	26200000	29600000	32300000	13500000	13600000	13400000	8101050	8099302
Phenol	Other polyphenols	Other polyphenols	679869	1	1	1	1	1	1	1	1	1	1	1	1	1	1	1	1	1	1	1	1	1	1	1	1	1	1	1	1	1	1	1	1	1	1	1	1	1	1	1	1	1	1	1	1	1	1
Thymol	Other polyphenols	Phenolic terpenes	11200000	11100000	10900000	1	1	1	2132836	1760149	1760149	4183475	4107171	2960192	11600000	4222661	11500000	1	1	1	1984374	1942024	1906466	3189744	3266292	3226240	39000000	38900000	39000000	1	1	1	1	1	1	12500000	12400000	1902781	3892369	2925495	1	1	1	1	1617660	1395751	1	4263145	4492918
Carnosol	Other polyphenols	Phenolic terpenes	2904221	3187329	3116697	338167	349222	328135	1898981	9238759	9238759	4711995	4833686	4928439	230318	248146	247473	559514	589163	567434	1651580	1657506	1658159	1	1	1	862524	1796031	2287798	1408138	1623708	1392315	1868664	1855781	1883946	1	2161032	3485337	1875717	5280789	2496335	203932	941378	442723	4992971	5030514	4796348	8245735	5403313
Epirosmanol	Other polyphenols	Phenolic terpenes	404618	2487838	2347429	1578285	1547726	1525872	5871772	1540473	1540473	1188971	1153704	1148702	240463	1	395700	336273	347319	928799	398319	399405	383747	256542	268833	262270	2135348	276081	169876	524704	1	549875	65300000	64600000	63900000	302812	1	304484	146000000	157000000	156000000	136000000	165000000	175000000	186000000	188000000	184000000	249000000	227000000
Carvacrol	Other polyphenols	Phenolic terpenes	11200000	11100000	10900000	1	370287	1	2132836	1760149	1760149	4183475	4107171	2960192	11600000	4222661	11500000	1	1	1	1984374	1942024	1906466	3189744	3266292	3226240	39000000	38900000	39000000	441036	458189	437233	8045183	971808	7996809	12500000	12400000	1902781	3892369	2925495	13200000	1	1	1	1617660	1395751	7359718	4263145	4492918
Carnosic acid	Other polyphenols	Phenolic terpenes	20400000	20000000	19700000	10800000	10700000	10600000	21700000	21300000	21300000	1	23500000	23600000	1	1293680	1312347	440446	797372	785070	166090	179641	178114	1408234	1384979	1363340	1939672	1	1361777	356431	343786	397746	1716639	1	1618057	4749838	4494249	5023856	14500000	15400000	15300000	3505412	5066301	6084548	11800000	11900000	10500000	30600000	32300000
Rosmanol	Other polyphenols	Phenolic terpenes	1	2487838	2347429	1578285	1547726	1525872	1	1	1	1188971	1153704	1148702	1	1	1	336273	347319	928799	398319	399405	383747	256542	268833	262270	1	276081	169876	1	1	549875	65300000	64600000	63900000	1	1	304484	146000000	157000000	156000000	136000000	165000000	175000000	186000000	188000000	184000000	249000000	227000000
Rosmadial	Other polyphenols	Phenolic terpenes	268631	263301	265782	1753532	1679182	518545	1301546	1289940	1289940	598188	1218762	1208216	1	1	1	715097	721326	718863	2255140	2207131	2164737	954204	1202045	990819	138280	129650	140378	1	1	1	7947764	7977007	7910548	1363311	1338906	1486340	24000000	950624	25500000	22200000	26900000	28100000	19700000	19900000	28800000	38100000	35700000
3-Methoxyacetophenone	Other polyphenols	Hydroxybenzoketones	1361004	1165460	1336404	159800	152078	155348	1437339	1396875	1396875	163507	135791	150336	208605	205345	198433	1	1	1	635724	642807	602099	368385	388974	211775	353785	336477	340358	1	1	78547	221213	1	657141	1	180320	190555	156373	423126	421305	186457	160711	152221	431571	423115	412595	491865	379477
2,3-Dihydroxy-1-guaiacylpropanone	Other polyphenols	Hydroxybenzoketones	659224	644036	1085306	3573207	3647953	3667583	1098588	1050062	1050062	27500000	27500000	27500000	696175	1132160	1165052	3767152	3805899	3333285	2193471	1	1582704	26900000	28200000	27900000	4222976	4070968	2607500	19400000	19300000	19800000	1	1845226	1125596	52200000	51700000	52000000	2762326	3248347	3229632	855687	2081487	2609895	4628850	4454461	4432211	75000000	70100000
Ferulaldehyde	Other polyphenols	Hydroxycinnamaldehydes	1852678	1879356	1901390	351650	339397	339103	749248	658021	658021	2736271	2883293	2990804	1072664	1038838	1067773	163215	175810	238281	936741	917169	910119	646086	4801441	4621192	2519598	1966503	2489782	322523	159209	318467	753661	752149	725826	1988422	1934012	1890305	484361	400808	320201	160702	191919	211140	1714758	1	1700975	1182200	2588849
Sinapaldehyde	Other polyphenols	Hydroxycinnamaldehydes	1884408	1775302	1749069	392572	415591	314961	1619959	1550111	1550111	959606	760730	688243	1774013	1706983	1745866	1	331525	580720	5214123	4894301	3671306	1796317	1807252	1803727	664284	665401	678438	1	451812	472569	10900000	11100000	10900000	1596231	1538055	1522574	4214603	4567349	4742876	343566	309763	433301	7179464	7064684	6815081	4816271	4904984
2-Methoxy-5-prop-1-enylphenol	Other polyphenols	Hydroxyphenylpropenes	594355	521438	570331	236605	238555	213801	291570	291686	291686	579354	545417	511614	296856	308524	3059626	2591184	2580779	2545928	3162983	3006669	3085328	1772434	1631116	1	1	2770244	2696068	2471769	2559474	2546420	2756324	2884773	2927907	518491	489651	516525	180725	165319	177609	1	124555	145841	1212208	861011	1313006	1724343	1731001
[6]-Gingerol	Other polyphenols	Hydroxyphenylpropenes	343456	359660	316867	1	1	1	1513353	1482531	1482531	518333	521835	544260	656920	670755	649914	833823	838063	870655	771201	785608	767722	958478	948491	996941	863427	847274	856542	780582	784482	787112	818503	806481	810474	936364	900867	929396	375498	432323	470124	1086608	962648	859326	583435	626512	597156	139829	149382
Acetyl eugenol	Other polyphenols	Hydroxyphenylpropenes	1402847	1683094	1740951	230510	320774	224375	1	1	1	1621626	192876	200251	336659	354632	1661169	1026746	1100756	1139669	345992	355132	350280	2196392	2286639	2344361	5540759	2328321	5506071	154048	1	148603	901970	589566	241235	623253	1086381	1106231	1375042	2044409	1629670	183723	484391	959056	946777	938548	904299	1644620	1876991
Estragole	Other polyphenols	Hydroxyphenylpropenes	7477892	7293456	7151933	840151	927084	838543	1	1	1	1476621	1460442	1429244	7617437	7506865	7536606	565101	568276	553143	189600	193619	1	1781025	1770705	1753134	4131042	4205175	4344386	965022	961434	976086	745150	205292	202579	330511	1719805	1707877	1270552	1483417	1489287	1	681229	791758	2167918	1962367	2029695	1119044	1271346
Eugenol	Other polyphenols	Hydroxyphenylpropenes	594355	521438	570331	236605	238555	213801	291570	291686	291686	579354	545417	511614	296856	308524	3059626	2591184	2580779	2545928	3162983	3006669	3085328	1772434	1631116	1	1	2770244	2696068	2471769	2559474	2546420	2756324	2884773	2927907	518491	489651	516525	180725	165319	177609	1	124555	145841	1212208	861011	1313006	1724343	1731001
Anethole	Other polyphenols	Hydroxyphenylpropenes	1	1	1	1	1	1	1	1	1	1	1	1	1	1	1	1	1	1	189600	193619	1	1	1	1	1	1	1	1	1	1	1	205292	202579	330511	1	1	1	1	1	1	1	1	1	1	1	1	1
Umbelliferone	Other polyphenols	Hydroxycoumarins	18539116	17592500	17893828	117680016	114239976	47887536	65527428	58323848	58323848	94348344	73276368	73092360	9222462	9048503	47686788	106063656	49365364	102025696	44056100	43795736	45725944	60582576	82512224	58882420	34537360	33738876	32542486	117907128	114050856	42551296	3171265	3116104	3095779	1146930	1142553	1083673	25329016	28362092	12072512	10730069	12406013	14433150	43006720	44400896	43074524	13951944	13439237
Esculin	Other polyphenols	Hydroxycoumarins	13096660	12168610	12711201	1085385	1	1	827349	459100	459100	1844003	1893227	439110	4282467	4241017	4167462	393580	416877	431755	714039	2930013	2839911	2215630	2200252	1861164	7389400	483333	6964925	1217618	1148724	1072697	722058	722990	1031345	3888841	1	3786122	4869758	6068372	5983684	967410	2099048	1154092	6569258	6643200	6694383	507328	506128
Mellein	Other polyphenols	Hydroxycoumarins	1852678	1879356	1901390	351650	339397	339103	749248	658021	658021	2736271	2883293	2990804	1072664	1038838	1067773	163215	175810	238281	936741	917169	910119	646086	4801441	4621192	2519598	1966503	2489782	322523	159209	318467	753661	752149	725826	1988422	1934012	1890305	484361	400808	320201	160702	191919	211140	1714758	1	1700975	1182200	2588849
4-Hydroxycoumarin	Other polyphenols	Hydroxycoumarins	18539116	17592500	17893828	117680016	114239976	47887536	65527428	58323848	58323848	94348344	73276368	73092360	9222462	9048503	47686788	106063656	49365364	102025696	44056100	43795736	45725944	60582576	82512224	58882420	34537360	33738876	32542486	117907128	114050856	42551296	3171265	3116104	3095779	1146930	1142553	1083673	25329016	28362092	12072512	10730069	12406013	14433150	43006720	44400896	43074524	13951944	13439237
Esculetin	Other polyphenols	Hydroxycoumarins	2198795	2101692	2075448	458107	415478	428312	294679	708629	708629	1067025	1034964	1030760	315357	309358	321529	363793	356047	340975	153421	961216	974692	747502	764979	545139	242117	250276	1	1	356905	1	1110075	1114557	1	349716	339805	294884	2150445	2489517	2428214	716284	1144757	1366793	230773	357180	229924	3037805	3002825
Scopoletin	Other polyphenols	Hydroxycoumarins	621441	615575	624116	4180953	4529936	4493208	274475	265020	265020	815613	597219	675123	1679111	1646600	1643883	5858698	5816213	5590671	671141	647925	658532	2103916	2165525	2064984	1637409	1637196	1600148	6649006	6881698	6394753	764162	731811	756474	5890919	5849424	5194991	2059411	2351721	2282751	4108129	5934935	6455507	1250012	1	1	3732255	3532411
Coumarin	Other polyphenols	Hydroxycoumarins	4095668	3873585	1	13302006	13659933	13405520	8706289	8443597	8443597	1	3972613	6041008	2396613	1	3213399	11851154	11775050	11812487	2182233	1745291	2049480	5308148	5457841	4341871	2158389	2086668	2067672	12463778	12504402	12070851	359569	705499	691454	5754229	5771551	5631899	1662700	1534224	1657070	1806447	1	1084683	9974469	10354277	10143412	2829712	1
[truncated: 3 more columns]

## Sheet: VIP markers solvent
Var ID (Primary)	Class	Sub-class	M1.VIP[3+3+0]	2.44693 * M1.VIP[3]cvSE
Quercetin 3-O-xylosyl-glucuronide	Flavonoids	Flavonols	1.54753	0.522169
Malvidin 3,5-O-diglucoside	Flavonoids	Anthocyanins	1.33368	0.652059
Geraldone	Flavonoids	Flavones	1.3253	1.25794
Methylgalangin	Flavonoids	Flavonols	1.3253	1.25794
Glycitein	Flavonoids	Isoflavonoids	1.3253	1.25794
Biochanin A	Flavonoids	Isoflavonoids	1.3253	1.25794
Quercetin 3-O-glucuronide	Flavonoids	Flavonols	1.31542	1.17338
Prodelphinidin trimer C-GC-C	Flavonoids	Flavanols	1.27447	0.600928
Kaempferol 7-O-glucoside	Flavonoids	Flavonols	1.25327	0.216957
Naringin 6'-malonate	Flavonoids	Flavanones	1.24395	0.987103
(+)-Catechin 3-O-gallate	Flavonoids	Flavanols	1.22381	0.988195
(-)-Epicatechin 3-O-gallate	Flavonoids	Flavanols	1.22381	0.988195
Quercetin 3-O-(6	Flavonoids	Flavonols	1.22052	0.697124
Procyanidin trimer C1	Flavonoids	Flavanols	1.21616	1.11518
Procyanidin trimer C2	Flavonoids	Flavanols	1.21616	1.11518
Procyanidin trimer EEC	Flavonoids	Flavanols	1.21616	1.11518
(-)-Epicatechin-(2a-7)(4a-8)-epicatechin 3-O-galactoside	Flavonoids	Flavanols	1.21239	0.627076
Sesamol	Lignans	Lignans	1.54132	0.427776
Anhydro-secoisolariciresinol	Lignans	Lignans	1.48081	0.63499
Isohydroxymatairesinol	Lignans	Lignans	1.43431	0.822351
Nortrachelogenin	Lignans	Lignans	1.43431	0.822351
7-Hydroxymatairesinol	Lignans	Lignans	1.43431	0.822351
7-Hydroxysecoisolariciresinol	Lignans	Lignans	1.33297	0.729036
5-Tricosylresorcinol	Other polyphenols	Alkylphenols	1.91365	0.504581
p-HPEA-EDA	Other polyphenols	Tyrosols	1.65017	0.214546
5-Pentacosenylresorcinol	Other polyphenols	Alkylphenols	1.59607	0.72142
Epirosmanol	Other polyphenols	Phenolic terpenes	1.59416	0.35814
Rosmanol	Other polyphenols	Phenolic terpenes	1.59142	0.359707
Carnosic acid	Other polyphenols	Phenolic terpenes	1.55448	0.43325
Protocatechuic aldehyde	Other polyphenols	Hydroxybenzaldehydes	1.54132	0.427776
Rosmadial	Other polyphenols	Phenolic terpenes	1.48081	0.63499
4-Vinylphenol	Other polyphenols	Alkylphenols	1.41265	0.833857
Gallic aldehyde	Other polyphenols	Hydroxybenzaldehydes	1.34666	0.937249
2-Methoxy-5-prop-1-enylphenol	Other polyphenols	Hydroxyphenylpropenes	1.33666	0.19168
Eugenol	Other polyphenols	Hydroxyphenylpropenes	1.33666	0.19168
Pyrogallol	Other polyphenols	Other polyphenols	1.30036	0.709619
Juglone	Other polyphenols	Naphtoquinones	1.21768	0.59762
Caffeic acid	Phenolic acids	Hydroxycinnamic acids	1.61843	0.397962
4-Hydroxybenzoic acid	Phenolic acids	Hydroxybenzoic acids	1.54132	0.427776
4,5-Dicaffeoylquinic acid	Phenolic acids	Hydroxycinnamic acids	1.45008	1.14554
3,4-Dicaffeoylquinic acid	Phenolic acids	Hydroxycinnamic acids	1.45008	1.14554
Gallic acid	Phenolic acids	Hydroxybenzoic acids	1.44712	0.839447
24-Methyllathosterol ferulate	Phenolic acids	Hydroxycinnamic acids	1.43657	0.96172
Protocatechuic acid	Phenolic acids	Hydroxybenzoic acids	1.37443	0.857228
3,5-Dihydroxybenzoic acid	Phenolic acids	Hydroxybenzoic acids	1.37443	0.857228
Stigmastanol ferulate	Phenolic acids	Hydroxycinnamic acids	1.36265	0.888099
3,5-Dicaffeoylquinic acid	Phenolic acids	Hydroxycinnamic acids	1.35758	1.22806
3,5-Diferuloylquinic acid	Phenolic acids	Hydroxycinnamic acids	1.35018	1.07651
Gentisic acid	Phenolic acids	Hydroxybenzoic acids	1.34666	0.937249
2,6-Dihydroxybenzoic acid	Phenolic acids	Hydroxybenzoic acids	1.34666	0.937249
2,4-Dihydroxybenzoic acid	Phenolic acids	Hydroxybenzoic acids	1.3335	0.908408
2,3-Dihydroxybenzoic acid	Phenolic acids	Hydroxybenzoic acids	1.3335	0.908408
Avenanthramide 2c	Phenolic acids	Hydroxycinnamic acids	1.28271	0.985908
Avenanthramide K	Phenolic acids	Hydroxycinnamic acids	1.28271	0.985908
2,5-di-S-Glutathionyl caftaric acid	Phenolic acids	Hydroxycinnamic acids	1.26395	1.0314
4-Caffeoylquinic acid	Phenolic acids	Hydroxycinnamic acids	1.24203	0.655217
5-Caffeoylquinic acid	Phenolic acids	Hydroxycinnamic acids	1.24203	0.655217
3-Caffeoylquinic acid	Phenolic acids	Hydroxycinnamic acids	1.24203	0.655217
Piceatannol	Stilbenes	Stilbenes	1.60008	0.302532

## Sheet: VIP markers organs
Var ID (Primary)	Class	Sub-class	M2.VIP[3+3+0]	2.44693 * M2.VIP[3]cvSE
Quercetin 3-O-xylosyl-rutinoside	Flavonoids	Flavonols	1.63652	0.13489
Pelargonidin 3-O-sambubioside	Flavonoids	Anthocyanins	1.55595	0.391605
Malvidin 3-O-(6''-p-coumaroyl-glucoside)	Flavonoids	Anthocyanins	1.50764	0.62804
6''-O-Acetylglycitin	Flavonoids	Isoflavonoids	1.46259	0.155923
Sinensetin	Flavonoids	Flavones	1.39409	1.08988
Delphinidin 3,5-O-diglucoside	Flavonoids	Anthocyanins	1.3881	0.365476
Delphinidin 3-O-glucosyl-glucoside	Flavonoids	Anthocyanins	1.3881	0.365476
Prodelphinidin dimer B3	Flavonoids	Flavanols	1.37208	0.40321
Pelargonidin	Flavonoids	Anthocyanins	1.37157	0.60549
Cyanidin 3-O-(6''-p-coumaroyl-glucoside)	Flavonoids	Anthocyanins	1.35443	0.358398
Morin	Flavonoids	Flavonols	1.35302	0.475924
Quercetin	Flavonoids	Flavonols	1.35302	0.475924
6-Hydroxyluteolin	Flavonoids	Flavones	1.35302	0.475924
6,8-Dihydroxykaempferol	Flavonoids	Flavonols	1.35088	0.553822
Myricetin	Flavonoids	Flavonols	1.34857	0.571922
Kaempferide	Flavonoids	Flavonols	1.34544	0.359197
Narirutin 4'-O-glucoside	Flavonoids	Flavanones	1.34438	0.174438
Peonidin 3-O-rutinoside	Flavonoids	Anthocyanins	1.34102	0.441184
Isorhamnetin 3-O-glucuronide	Flavonoids	Flavonols	1.33841	0.471523
Quercetin 3-O-glucosyl-xyloside	Flavonoids	Flavonols	1.33362	0.358314
Cyanidin 3-O-(6''-acetyl-glucoside)	Flavonoids	Anthocyanins	1.32827	0.346561
Cyanidin 3-O-sambubioside 5-O-glucoside	Flavonoids	Anthocyanins	1.3236	0.794302
Cyanidin 3-O-(6''-succinyl-glucoside)	Flavonoids	Anthocyanins	1.31305	0.594262
3-Methoxynobiletin	Flavonoids	Flavonols	1.30856	0.320716
(+)-Gallocatechin 3-O-gallate	Flavonoids	Flavanols	1.30768	0.372776
(-)-Epigallocatechin 3-O-gallate	Flavonoids	Flavanols	1.30768	0.372776
Luteolin 7-O-(2-apiosyl-glucoside)	Flavonoids	Flavones	1.26706	0.392997
Kaempferol 3-O-xylosyl-glucoside	Flavonoids	Flavonols	1.26706	0.392997
Peonidin 3-O-(6''-acetyl-glucoside)	Flavonoids	Anthocyanins	1.26576	0.686636
Malvidin 3-O-galactoside	Flavonoids	Anthocyanins	1.26438	0.163551
6''-O-Acetylgenistin	Flavonoids	Isoflavonoids	1.26235	0.360305
Petunidin 3,5-O-diglucoside	Flavonoids	Anthocyanins	1.25899	0.249016
Cyanidin 3-O-glucoside	Flavonoids	Anthocyanins	1.2522	0.624554
Petunidin 3-O-arabinoside	Flavonoids	Anthocyanins	1.2522	0.624554
Peonidin 3-O-arabinoside	Flavonoids	Anthocyanins	1.2522	0.624554
(-)-Epicatechin-(2a-7)(4a-8)-epicatechin 3-O-galactoside	Flavonoids	Flavanols	1.2395	0.693486
Isorhamnetin 3-O-galactoside	Flavonoids	Flavonols	1.23616	0.944393
Isorhamnetin 4'-O-glucoside	Flavonoids	Flavonols	1.23616	0.944393
Eriocitrin	Flavonoids	Flavanones	1.21896	0.287274
Neoeriocitrin	Flavonoids	Flavanones	1.21896	0.287274
Malvidin 3-O-(6''-caffeoyl-glucoside)	Flavonoids	Anthocyanins	1.20285	0.390876
1-Acetoxypinoresinol	Lignans	Lignans	1.32954	0.771787
Dimethylmatairesinol	Lignans	Lignans	1.30716	0.509564
2,3-Dihydroxy-1-guaiacylpropanone	Other polyphenols	Hydroxybenzoketones	1.65184	0.611511
3,4-Dihydroxyphenylglycol	Other polyphenols	Other polyphenols	1.63647	0.340523
Scopoletin	Other polyphenols	Hydroxycoumarins	1.54912	0.134031
Mellein	Other polyphenols	Hydroxycoumarins	1.5446	0.76995
Ferulaldehyde	Other polyphenols	Hydroxycinnamaldehydes	1.5446	0.76995
Phlorin	Other polyphenols	Other polyphenols	1.42518	0.572752
4-Ethylguaiacol	Other polyphenols	Alkylmethoxyphenols	1.37384	0.396916
5-Tricosenylresorcinol	Other polyphenols	Alkylphenols	1.34645	0.671805
Estragole	Other polyphenols	Hydroxyphenylpropenes	1.30017	0.200126
Carvacrol	Other polyphenols	Phenolic terpenes	1.24631	0.710534
Ligstroside	Other polyphenols	Tyrosols	1.23516	0.248414
Sinapaldehyde	Other polyphenols	Hydroxycinnamaldehydes	1.23356	0.372762
Esculin	Other polyphenols	Hydroxycoumarins	1.21533	0.536904
p-Coumaroyl malic acid	Phenolic acids	Hydroxycinnamic acids	1.53988	0.342897
Avenanthramide 2p	Phenolic acids	Hydroxycinnamic acids	1.50429	0.352358
m-Coumaric acid	Phenolic acids	Hydroxycinnamic acids	1.50142	0.239395
o-Coumaric acid	Phenolic acids	Hydroxycinnamic acids	1.50142	0.239395
1,2-Disinapoylgentiobiose	Phenolic acids	Hydroxycinnamic acids	1.41646	0.669273
p-Coumaric acid	Phenolic acids	Hydroxycinnamic acids	1.3384	0.210789
4-p-Coumaroylquinic acid	Phenolic acids	Hydroxycinnamic acids	1.2714	1.04541
3-p-Coumaroylquinic acid	Phenolic acids	Hydroxycinnamic acids	1.2714	1.04541
p-Coumaroylquinic acid	Phenolic acids	Hydroxycinnamic acids	1.2714	1.04541
5-p-Coumaroylquinic acid	Phenolic acids	Hydroxycinnamic acids	1.2714	1.04541
Verbascoside	Phenolic acids	Hydroxycinnamic acids	1.25401	0.789175
Cinnamic acid	Phenolic acids	Hydroxycinnamic acids	1.25279	0.365211
4-Hydroxybenzoic acid 4-O-glucoside	Phenolic acids	Hydroxybenzoic acids	1.23449	0.233432
Caffeic acid ethyl ester	Phenolic acids	Hydroxycinnamic acids	1.23356	0.372762
p-Coumaroyl glycolic acid	Phenolic acids	Hydroxycinnamic acids	1.23279	0.974058
